# Supplementary material for: Piezochromism and hydrochromism through electron transfer: new stories for viologen materials
Source: Chem Sci. 2016 Dec 22;8(4):2758–68. doi: 10.1039/c6sc04579k (PMC5426459; doi:10.1039/c6sc04579k)
Supplement: Supplementary file 2 [file SC-008-C6SC04579K-s002.cif]

# Electronic Supplementary Material (ESI) for Chemical Science.
# This journal is © The Royal Society of Chemistry 2016

####################################################################### 
# 
# This file contains crystal structure data downloaded from the 
# Cambridge Structural Database (CSD) hosted by the Cambridge 
# Crystallographic Data Centre (CCDC).
# 
# Full information about CCDC data access policies and citation 
# guidelines are available at http://www.ccdc.cam.ac.uk/access/V1 
# 
# Audit and citation data items may have been added by the CCDC. 
# Please retain this information to preserve the provenance of 
# this file and to allow appropriate attribution of the data. 
# 
#######################################################################

data_1
_database_code_depnum_ccdc_archive 'CCDC 1428498'
_audit_update_record             
;
2015-09-29 deposited with the CCDC.
2016-12-22 downloaded from the CCDC.
;

_audit_creation_method           SHELXL-2014
_chemical_name_systematic        
;
 ?
;
_chemical_name_common            ?
_chemical_melting_point          ?
_chemical_formula_moiety         ?
_chemical_formula_sum            'C24 H28 N2 O10'
_chemical_formula_weight         504.48

loop_
_atom_type_symbol
_atom_type_description
_atom_type_scat_dispersion_real
_atom_type_scat_dispersion_imag
_atom_type_scat_source
C C 0.0033 0.0016 'International Tables Vol C Tables 4.2.6.8 and 6.1.1.4'
H H 0.0000 0.0000 'International Tables Vol C Tables 4.2.6.8 and 6.1.1.4'
N N 0.0061 0.0033 'International Tables Vol C Tables 4.2.6.8 and 6.1.1.4'
O O 0.0106 0.0060 'International Tables Vol C Tables 4.2.6.8 and 6.1.1.4'

_space_group_crystal_system      monoclinic
_space_group_IT_number           14
_space_group_name_H-M_alt        'P 21/c'
_space_group_name_Hall           '-P 2ybc'

_shelx_space_group_comment       
;
The symmetry employed for this shelxl refinement is uniquely defined
by the following loop, which should always be used as a source of
symmetry information in preference to the above space-group names.
They are only intended as comments.
;

loop_
_space_group_symop_operation_xyz
'x, y, z'
'-x, y+1/2, -z+1/2'
'-x, -y, -z'
'x, -y-1/2, z-1/2'

_cell_length_a                   6.2410(4)
_cell_length_b                   27.3263(16)
_cell_length_c                   6.9456(4)
_cell_angle_alpha                90
_cell_angle_beta                 99.4148(19)
_cell_angle_gamma                90
_cell_volume                     1168.57(12)
_cell_formula_units_Z            2
_cell_measurement_temperature    296(2)
_cell_measurement_reflns_used    3273
_cell_measurement_theta_min      2.98
_cell_measurement_theta_max      24.18

_exptl_crystal_description       prism
_exptl_crystal_colour            yellow
_exptl_crystal_density_meas      'not measured'
_exptl_crystal_density_method    'not measured'
_exptl_crystal_density_diffrn    1.434
_exptl_crystal_F_000             532
_exptl_transmission_factor_min   ?
_exptl_transmission_factor_max   ?
_exptl_crystal_size_max          0.40
_exptl_crystal_size_mid          0.35
_exptl_crystal_size_min          0.32
_exptl_absorpt_coefficient_mu    0.113
_shelx_estimated_absorpt_T_min   ?
_shelx_estimated_absorpt_T_max   ?
_exptl_absorpt_correction_type   multi-scan
_exptl_absorpt_correction_T_min  0.6839
_exptl_absorpt_correction_T_max  0.7457
_exptl_absorpt_process_details   SADABS

_exptl_special_details           
;
 ?
;


_diffrn_ambient_temperature      296(2)
_diffrn_radiation_wavelength     0.71073
_diffrn_radiation_type           MoK\a
_diffrn_source                   'fine-focus sealed tube'
_diffrn_measurement_device_type  'CCD area detector'
_diffrn_measurement_method       'phi and omega scans'
_diffrn_detector_area_resol_mean ?
_diffrn_reflns_number            15893
_diffrn_reflns_av_unetI/netI     0.0289
_diffrn_reflns_av_R_equivalents  0.0366
_diffrn_reflns_limit_h_min       -8
_diffrn_reflns_limit_h_max       8
_diffrn_reflns_limit_k_min       -34
_diffrn_reflns_limit_k_max       31
_diffrn_reflns_limit_l_min       -9
_diffrn_reflns_limit_l_max       8
_diffrn_reflns_theta_min         1.490
_diffrn_reflns_theta_max         28.176
_diffrn_reflns_theta_full        25.242
_diffrn_measured_fraction_theta_max 0.976
_diffrn_measured_fraction_theta_full 0.999
_diffrn_reflns_Laue_measured_fraction_max 0.976
_diffrn_reflns_Laue_measured_fraction_full 0.999
_diffrn_reflns_point_group_measured_fraction_max 0.976
_diffrn_reflns_point_group_measured_fraction_full 0.999
_reflns_number_total             2804
_reflns_number_gt                2028
_reflns_threshold_expression     'I > 2\s(I)'
_reflns_Friedel_coverage         0.000
_reflns_Friedel_fraction_max     .
_reflns_Friedel_fraction_full    .

_reflns_special_details          
;
 Reflections were merged by SHELXL according to the crystal
 class for the calculation of statistics and refinement.
 
 _reflns_Friedel_fraction is defined as the number of unique
 Friedel pairs measured divided by the number that would be
 possible theoretically, ignoring centric projections and
 systematic absences.
;

_computing_data_collection       'Bruker SMART'
_computing_cell_refinement       'Bruker SMART'
_computing_data_reduction        'Bruker SAINT'
_computing_structure_solution    'Bruker SHELXTL'
_computing_structure_refinement  'SHELXL-2014 (Sheldrick, 2014)'
_computing_molecular_graphics    'Bruker SHELXTL'
_computing_publication_material  'Bruker SHELXTL'

_refine_special_details          
;
 ?
;
_refine_ls_structure_factor_coef Fsqd
_refine_ls_matrix_type           full
_refine_ls_weighting_scheme      calc
_refine_ls_weighting_details     
'w=1/[\s^2^(Fo^2^)+(0.0557P)^2^+0.2044P] where P=(Fo^2^+2Fc^2^)/3'
_atom_sites_solution_primary     ?
_atom_sites_solution_secondary   ?
_atom_sites_solution_hydrogens   mixed
_refine_ls_hydrogen_treatment    mixed
_refine_ls_extinction_method     none
_refine_ls_extinction_coef       .
_refine_ls_number_reflns         2804
_refine_ls_number_parameters     206
_refine_ls_number_restraints     11
_refine_ls_R_factor_all          0.0656
_refine_ls_R_factor_gt           0.0442
_refine_ls_wR_factor_ref         0.1193
_refine_ls_wR_factor_gt          0.1079
_refine_ls_goodness_of_fit_ref   1.040
_refine_ls_restrained_S_all      1.048
_refine_ls_shift/su_max          0.000
_refine_ls_shift/su_mean         0.000

loop_
_atom_site_label
_atom_site_type_symbol
_atom_site_fract_x
_atom_site_fract_y
_atom_site_fract_z
_atom_site_U_iso_or_equiv
_atom_site_adp_type
_atom_site_occupancy
_atom_site_site_symmetry_order
_atom_site_calc_flag
_atom_site_refinement_flags_posn
_atom_site_refinement_flags_adp
_atom_site_refinement_flags_occupancy
_atom_site_disorder_assembly
_atom_site_disorder_group
C1 C 0.5521(2) 0.17693(5) 0.4154(2) 0.0341(3) Uani 1 1 d . . . . .
C2 C 0.6241(2) 0.23002(5) 0.42667(19) 0.0292(3) Uani 1 1 d . . . . .
C3 C 0.8419(2) 0.24271(5) 0.4637(2) 0.0356(3) Uani 1 1 d . . . . .
H3A H 0.9472 0.2183 0.4791 0.043 Uiso 1 1 calc R U . . .
C4 C 0.9041(2) 0.29130(5) 0.4779(2) 0.0373(3) Uani 1 1 d . . . . .
H4A H 1.0506 0.2996 0.5021 0.045 Uiso 1 1 calc R U . . .
C5 C 0.7476(2) 0.32742(5) 0.45616(19) 0.0292(3) Uani 1 1 d . . . . .
C6 C 0.5295(2) 0.31574(5) 0.4175(2) 0.0354(3) Uani 1 1 d . . . . .
H6A H 0.4245 0.3402 0.4027 0.043 Uiso 1 1 calc R U . . .
C7 C 0.4705(2) 0.26698(5) 0.4013(2) 0.0363(3) Uani 1 1 d . . . . .
H7A H 0.3240 0.2588 0.3727 0.044 Uiso 1 1 calc R U . . .
C8 C 0.9966(2) 0.39064(5) 0.5975(2) 0.0367(3) Uani 1 1 d . . . . .
H8A H 1.0714 0.3668 0.6773 0.044 Uiso 1 1 calc R U . . .
C9 C 1.0715(2) 0.43772(5) 0.6082(2) 0.0395(4) Uani 1 1 d . . . . .
H9A H 1.1988 0.4453 0.6925 0.047 Uiso 1 1 calc R U . . .
C10 C 0.9602(2) 0.47443(5) 0.4950(2) 0.0319(3) Uani 1 1 d . . . . .
C11 C 0.7706(2) 0.46083(5) 0.3713(2) 0.0396(4) Uani 1 1 d . . . . .
H11A H 0.6886 0.4844 0.2957 0.047 Uiso 1 1 calc R U . . .
C12 C 0.7041(2) 0.41304(5) 0.3604(2) 0.0382(4) Uani 1 1 d . . . . .
H12A H 0.5799 0.4044 0.2740 0.046 Uiso 1 1 calc R U . . .
N1 N 0.81560(18) 0.37827(4) 0.47272(16) 0.0295(3) Uani 1 1 d . . . . .
O1 O 0.69726(18) 0.14480(4) 0.4419(2) 0.0534(3) Uani 1 1 d . . . . .
O2 O 0.35268(17) 0.16886(4) 0.38132(17) 0.0485(3) Uani 1 1 d . . . . .
O4 O 0.5536(18) 0.0564(5) 0.295(5) 0.082(5) Uani 0.48(4) 1 d D . P A 1
O4' O 0.5380(12) 0.0520(2) 0.380(2) 0.053(2) Uani 0.52(4) 1 d D . P A 2
H4B H 0.593(3) 0.0823(5) 0.372(3) 0.079 Uiso 1 1 d D U . . .
H4C H 0.641(3) 0.0337(6) 0.349(3) 0.079 Uiso 1 1 d D U . . .
O3 O 0.1120(2) 0.12364(6) 0.6287(2) 0.0659(4) Uani 1 1 d . . . . .
H3B H -0.025(4) 0.1306(8) 0.570(3) 0.076(7) Uiso 1 1 d . . . . .
H3C H 0.195(4) 0.1362(8) 0.548(3) 0.081(7) Uiso 1 1 d . . . . .
O5' O 0.1289(11) 0.0141(3) 0.5847(7) 0.0596(14) Uani 0.405(12) 1 d D . P B 1
H5'A H 0.0000 0.0000 0.5000 0.089 Uiso 0.81(2) 2 d DS U P B 1
H5'B H 0.100(9) 0.0449(8) 0.568(9) 0.089 Uiso 0.405(12) 1 d D U P B 1
O5 O 0.2259(13) 0.0322(2) 0.6086(6) 0.0795(15) Uani 0.595(12) 1 d D . P B 2
H5A H 0.316(7) 0.0361(16) 0.525(6) 0.119 Uiso 0.595(12) 1 d D U P B 2
H5B H 0.178(8) 0.0618(10) 0.627(7) 0.119 Uiso 0.595(12) 1 d D U P B 2

loop_
_atom_site_aniso_label
_atom_site_aniso_U_11
_atom_site_aniso_U_22
_atom_site_aniso_U_33
_atom_site_aniso_U_23
_atom_site_aniso_U_13
_atom_site_aniso_U_12
C1 0.0386(7) 0.0272(8) 0.0359(8) -0.0012(6) 0.0047(6) -0.0066(6)
C2 0.0336(6) 0.0243(7) 0.0298(7) -0.0012(5) 0.0057(5) -0.0039(5)
C3 0.0321(7) 0.0241(8) 0.0505(9) -0.0004(6) 0.0063(6) 0.0007(6)
C4 0.0285(6) 0.0270(8) 0.0557(9) -0.0009(6) 0.0052(6) -0.0025(6)
C5 0.0349(7) 0.0217(7) 0.0311(7) 0.0003(5) 0.0052(5) -0.0030(5)
C6 0.0320(7) 0.0268(8) 0.0464(8) -0.0011(6) 0.0034(6) 0.0033(6)
C7 0.0285(6) 0.0323(8) 0.0475(9) -0.0029(6) 0.0041(6) -0.0043(6)
C8 0.0399(7) 0.0249(8) 0.0410(8) 0.0044(6) -0.0066(6) 0.0006(6)
C9 0.0405(8) 0.0278(8) 0.0445(8) 0.0012(6) -0.0099(6) -0.0037(6)
C10 0.0378(7) 0.0234(7) 0.0332(7) -0.0003(5) 0.0019(6) 0.0002(6)
C11 0.0433(8) 0.0240(8) 0.0461(8) 0.0052(6) -0.0088(6) 0.0009(6)
C12 0.0393(7) 0.0272(8) 0.0429(8) 0.0022(6) -0.0085(6) -0.0014(6)
N1 0.0339(6) 0.0207(6) 0.0331(6) 0.0004(4) 0.0031(5) -0.0006(4)
O1 0.0462(6) 0.0242(6) 0.0859(9) 0.0007(5) -0.0010(6) -0.0026(5)
O2 0.0392(6) 0.0377(7) 0.0671(8) -0.0026(5) 0.0041(5) -0.0140(5)
O4 0.051(2) 0.045(3) 0.140(12) -0.029(5) -0.016(5) 0.005(2)
O4' 0.0418(18) 0.032(2) 0.080(5) -0.008(2) -0.007(2) -0.0029(12)
O3 0.0506(8) 0.0793(11) 0.0653(9) 0.0224(7) 0.0018(7) -0.0118(7)
O5' 0.048(2) 0.038(3) 0.093(3) -0.0032(19) 0.0083(19) -0.0018(19)
O5 0.088(4) 0.053(3) 0.097(2) 0.0045(18) 0.013(2) 0.015(3)

_geom_special_details            
;
 All esds (except the esd in the dihedral angle between two l.s. planes)
 are estimated using the full covariance matrix.  The cell esds are taken
 into account individually in the estimation of esds in distances, angles
 and torsion angles; correlations between esds in cell parameters are only
 used when they are defined by crystal symmetry.  An approximate (isotropic)
 treatment of cell esds is used for estimating esds involving l.s. planes.
;

loop_
_geom_bond_atom_site_label_1
_geom_bond_atom_site_label_2
_geom_bond_distance
_geom_bond_site_symmetry_2
_geom_bond_publ_flag
C1 O2 1.2481(17) . ?
C1 O1 1.2532(18) . ?
C1 C2 1.5168(19) . ?
C2 C7 1.384(2) . ?
C2 C3 1.3855(19) . ?
C3 C4 1.383(2) . ?
C3 H3A 0.9300 . ?
C4 C5 1.3795(19) . ?
C4 H4A 0.9300 . ?
C5 C6 1.3806(18) . ?
C5 N1 1.4519(17) . ?
C6 C7 1.382(2) . ?
C6 H6A 0.9300 . ?
C7 H7A 0.9300 . ?
C8 N1 1.3494(17) . ?
C8 C9 1.367(2) . ?
C8 H8A 0.9300 . ?
C9 C10 1.389(2) . ?
C9 H9A 0.9300 . ?
C10 C11 1.3942(19) . ?
C10 C10 1.481(3) 3_766 ?
C11 C12 1.369(2) . ?
C11 H11A 0.9300 . ?
C12 N1 1.3481(17) . ?
C12 H12A 0.9300 . ?
O4 H4B 0.894(16) . ?
O4 H4C 0.868(17) . ?
O4' H4B 0.902(15) . ?
O4' H4C 0.868(16) . ?
O3 H3B 0.90(2) . ?
O3 H3C 0.89(3) . ?
O5' H5'A 0.993(8) . ?
O5' H5'B 0.86(2) . ?
O5 H5A 0.883(19) . ?
O5 H5B 0.879(19) . ?

loop_
_geom_angle_atom_site_label_1
_geom_angle_atom_site_label_2
_geom_angle_atom_site_label_3
_geom_angle
_geom_angle_site_symmetry_1
_geom_angle_site_symmetry_3
_geom_angle_publ_flag
O2 C1 O1 125.34(13) . . ?
O2 C1 C2 117.15(13) . . ?
O1 C1 C2 117.51(12) . . ?
C7 C2 C3 118.62(13) . . ?
C7 C2 C1 119.90(12) . . ?
C3 C2 C1 121.47(12) . . ?
C4 C3 C2 120.62(13) . . ?
C4 C3 H3A 119.7 . . ?
C2 C3 H3A 119.7 . . ?
C5 C4 C3 119.59(13) . . ?
C5 C4 H4A 120.2 . . ?
C3 C4 H4A 120.2 . . ?
C4 C5 C6 120.91(13) . . ?
C4 C5 N1 118.91(12) . . ?
C6 C5 N1 120.18(12) . . ?
C5 C6 C7 118.69(13) . . ?
C5 C6 H6A 120.7 . . ?
C7 C6 H6A 120.7 . . ?
C6 C7 C2 121.55(13) . . ?
C6 C7 H7A 119.2 . . ?
C2 C7 H7A 119.2 . . ?
N1 C8 C9 120.90(13) . . ?
N1 C8 H8A 119.5 . . ?
C9 C8 H8A 119.5 . . ?
C8 C9 C10 120.96(13) . . ?
C8 C9 H9A 119.5 . . ?
C10 C9 H9A 119.5 . . ?
C9 C10 C11 116.86(13) . . ?
C9 C10 C10 121.47(15) . 3_766 ?
C11 C10 C10 121.67(15) . 3_766 ?
C12 C11 C10 120.48(13) . . ?
C12 C11 H11A 119.8 . . ?
C10 C11 H11A 119.8 . . ?
N1 C12 C11 121.18(13) . . ?
N1 C12 H12A 119.4 . . ?
C11 C12 H12A 119.4 . . ?
C12 N1 C8 119.57(12) . . ?
C12 N1 C5 120.80(11) . . ?
C8 N1 C5 119.59(11) . . ?
H4B O4 H4C 103(2) . . ?
H4B O4' H4C 101.9(19) . . ?
H3B O3 H3C 103.6(19) . . ?
H5'A O5' H5'B 100(3) . . ?
H5A O5 H5B 105(3) . . ?

loop_
_geom_hbond_atom_site_label_D
_geom_hbond_atom_site_label_H
_geom_hbond_atom_site_label_A
_geom_hbond_distance_DH
_geom_hbond_distance_HA
_geom_hbond_distance_DA
_geom_hbond_angle_DHA
_geom_hbond_site_symmetry_A
C8 H8A O2 0.93 2.29 3.1679(17) 158.1 4_666
C9 H9A O4 0.93 2.21 3.081(9) 154.9 4_666
C9 H9A O4' 0.93 2.30 3.214(9) 167.7 4_666
C11 H11A O4 0.93 2.50 3.390(9) 160.5 2_655
C11 H11A O4' 0.93 2.52 3.445(8) 174.8 2_655
O4 H4B O1 0.894(16) 1.864(13) 2.715(8) 158(3) .
O4' H4B O1 0.902(15) 1.864(13) 2.732(7) 161(2) .
O4 H4C O5' 0.868(17) 1.941(14) 2.792(12) 166(3) 3_656
O4' H4C O5 0.868(16) 1.986(15) 2.726(8) 142(2) 3_656
O3 H3B O1 0.90(2) 1.86(2) 2.7603(18) 178(2) 1_455
O3 H3C O2 0.89(3) 1.86(3) 2.7532(19) 174(2) .
O5 H5A O4' 0.883(19) 1.89(3) 2.759(14) 169(5) .
O5' H5'B O3 0.86(2) 2.19(2) 3.013(7) 159(5) .
O5 H5B O3 0.879(19) 1.74(2) 2.608(5) 169(5) .

_refine_diff_density_max         0.192
_refine_diff_density_min         -0.197
_refine_diff_density_rms         0.038

_shelxl_version_number           2014-3

_shelx_res_file                  
;
TITL 2 in P2(1)/c
CELL 0.71073   6.2410   27.3263    6.9456   90.0000   99.4148   90.0000
ZERR   2.00   0.0004    0.0016    0.0004    0.0000    0.0019    0.0000
LATT  1
SYMM -X, 0.5+Y, 0.5-Z
SFAC C H N O
UNIT 48 56 4 20
TEMP 23.000
L.S. 20
BOND
FMAP 2
PLAN 20
ACTA
HTAB
BOND $h
EQIV $1 x+1, -y+1/2, z+1/2
HTAB C8 O2_$1
HTAB C9 O4_$1
HTAB C9 O4'_$1
EQIV $2 -x+1, y+1/2, -z+1/2
HTAB C11 O4_$2
HTAB C11 O4'_$2
HTAB O4 O1
HTAB O4' O1
EQIV $3 -x+1, -y, -z+1
HTAB O4 O5'_$3
HTAB O4' O5_$3
EQIV $4 x-1, y, z
HTAB O3 O1_$4
HTAB O3 O2
HTAB O5 O4'
HTAB O5' O3
HTAB O5 O3
DFIX 0.86 O5 H5B O5 H5A O5' H5'A O5' H5'B O4 H4B O4 H4C O4' H4B O4' H4C
DANG 1.39 H5B H5A H5'B H5'A H4B H4C
WGHT    0.055700    0.204400
FVAR       0.20876   0.48458   0.40479
C1    1    0.552138    0.176929    0.415415    11.00000    0.03858    0.02722 =
         0.03594   -0.00119    0.00473   -0.00657
C2    1    0.624068    0.230018    0.426674    11.00000    0.03363    0.02435 =
         0.02983   -0.00121    0.00569   -0.00391
C3    1    0.841865    0.242711    0.463688    11.00000    0.03206    0.02405 =
         0.05052   -0.00042    0.00630    0.00072
AFIX  43
H3A   2    0.947180    0.218314    0.479085    11.00000   -1.20000
AFIX   0
C4    1    0.904094    0.291305    0.477946    11.00000    0.02849    0.02700 =
         0.05574   -0.00095    0.00516   -0.00246
AFIX  43
H4A   2    1.050569    0.299591    0.502073    11.00000   -1.20000
AFIX   0
C5    1    0.747575    0.327424    0.456162    11.00000    0.03486    0.02170 =
         0.03109    0.00027    0.00525   -0.00303
C6    1    0.529544    0.315743    0.417516    11.00000    0.03201    0.02683 =
         0.04643   -0.00109    0.00344    0.00329
AFIX  43
H6A   2    0.424502    0.340199    0.402667    11.00000   -1.20000
AFIX   0
C7    1    0.470464    0.266983    0.401331    11.00000    0.02849    0.03225 =
         0.04748   -0.00288    0.00410   -0.00428
AFIX  43
H7A   2    0.324037    0.258824    0.372735    11.00000   -1.20000
AFIX   0
C8    1    0.996576    0.390643    0.597507    11.00000    0.03989    0.02486 =
         0.04096    0.00443   -0.00663    0.00059
AFIX  43
H8A   2    1.071358    0.366807    0.677345    11.00000   -1.20000
AFIX   0
C9    1    1.071476    0.437724    0.608166    11.00000    0.04051    0.02777 =
         0.04451    0.00121   -0.00990   -0.00371
AFIX  43
H9A   2    1.198815    0.445286    0.692470    11.00000   -1.20000
AFIX   0
C10   1    0.960210    0.474432    0.494952    11.00000    0.03778    0.02342 =
         0.03318   -0.00030    0.00188    0.00016
C11   1    0.770552    0.460835    0.371329    11.00000    0.04326    0.02397 =
         0.04608    0.00523   -0.00883    0.00095
AFIX  43
H11A  2    0.688573    0.484415    0.295713    11.00000   -1.20000
AFIX   0
C12   1    0.704140    0.413041    0.360443    11.00000    0.03933    0.02720 =
         0.04292    0.00221   -0.00852   -0.00136
AFIX  43
H12A  2    0.579903    0.404395    0.274044    11.00000   -1.20000
AFIX   0
N1    3    0.815600    0.378271    0.472725    11.00000    0.03390    0.02070 =
         0.03308    0.00038    0.00311   -0.00064
O1    4    0.697258    0.144798    0.441855    11.00000    0.04619    0.02424 =
         0.08593    0.00074   -0.00096   -0.00256
O2    4    0.352681    0.168862    0.381320    11.00000    0.03917    0.03774 =
         0.06708   -0.00256    0.00407   -0.01405
PART   1
O4    4    0.553579    0.056427    0.295423    21.00000    0.05129    0.04548 =
         0.13974   -0.02925   -0.01590    0.00534
PART   2
O4'   4    0.538047    0.051996    0.380319   -21.00000    0.04178    0.03152 =
         0.07965   -0.00789   -0.00738   -0.00290
PART   0
H4B   2    0.593148    0.082288    0.371825    11.00000   -1.50000
H4C   2    0.640920    0.033735    0.349045    11.00000   -1.50000
O3    4    0.112002    0.123637    0.628700    11.00000    0.05057    0.07932 =
         0.06535    0.02236    0.00175   -0.01176
H3B   2   -0.024614    0.130578    0.570197    11.00000    0.07633
H3C   2    0.194553    0.136245    0.547771    11.00000    0.08143
PART   1
O5'   4    0.128856    0.014092    0.584750    31.00000    0.04765    0.03758 =
         0.09262   -0.00324    0.00829   -0.00185
H5'A  2    0.000000    0.000000    0.500000    31.00000   -1.50000
H5'B  2    0.100149    0.044854    0.568211    31.00000   -1.50000
PART   2
O5    4    0.225901    0.032203    0.608647   -31.00000    0.08790    0.05322 =
         0.09658    0.00451    0.01262    0.01462
H5A   2    0.316469    0.036056    0.524602   -31.00000   -1.50000
H5B   2    0.177776    0.061831    0.626530   -31.00000   -1.50000
PART   0

HKLF 4

REM  2 in P2(1)/c
REM R1 =  0.0442 for    2028 Fo > 4sig(Fo)  and  0.0656 for all    2804 data
REM    206 parameters refined using     11 restraints

END

WGHT      0.0550      0.1926

REM Instructions for potential hydrogen bonds
HTAB C8 O2_$1
HTAB C9 O4_$1
HTAB C9 O4'_$1
HTAB C11 O4_$2
HTAB C11 O4'_$2
HTAB O4 O1
HTAB O4' O1
HTAB O4 O5'_$3
HTAB O4' O5_$3
HTAB O3 O1_$4
HTAB O3 O2
EQIV $5 -x, -y, -z+1
HTAB O5' O5'_$5
HTAB O5' O3
HTAB O5 O4'
HTAB O5 O3

REM Highest difference peak  0.192,  deepest hole -0.197,  1-sigma level  0.038
Q1    1   0.7165  0.2336  0.5010  11.00000  0.05    0.19
Q2    1   1.0000  0.5000  0.5000  10.50000  0.05    0.18
Q3    1   0.6374  0.3193  0.4974  11.00000  0.05    0.18
Q4    1   0.9762  0.4612  0.5805  11.00000  0.05    0.17
Q5    1   0.5564  0.2518  0.4785  11.00000  0.05    0.16
Q6    1   0.5951  0.2045  0.4084  11.00000  0.05    0.16
Q7    1   0.7779  0.3510  0.4647  11.00000  0.05    0.16
Q8    1   0.8900  0.4670  0.4222  11.00000  0.05    0.16
Q9    1   0.8235  0.3133  0.5111  11.00000  0.05    0.15
Q10   1   0.4275  0.1700  0.4864  11.00000  0.05    0.15
Q11   1   0.6485  0.3268  0.3766  11.00000  0.05    0.14
Q12   1   0.8243  0.3118  0.3908  11.00000  0.05    0.14
Q13   1   0.5554  0.2457  0.3571  11.00000  0.05    0.13
Q14   1   0.2956  0.1405  0.3993  11.00000  0.05    0.13
Q15   1   0.2007  0.1067  0.5864  11.00000  0.05    0.13
Q16   1   0.7359  0.2402  0.3828  11.00000  0.05    0.13
Q17   1   0.6313  0.1585  0.4978  11.00000  0.05    0.13
Q18   1   0.6968  0.4407  0.4261  11.00000  0.05    0.12
Q19   1   0.6405  0.0486  0.4775  11.00000  0.05    0.12
Q20   1   0.2431  0.1921  0.3976  11.00000  0.05    0.12
;
_shelx_res_checksum              49573

_shelx_hkl_file                  
;
  -1   0   0    0.01    0.03
  -1   0   0    0.04    0.04
   1   0   0   -0.07    0.03
   2   0   0    4.91    0.25
  -2   0   0    4.87    0.22
  -2   0   0    5.06    0.25
   2   0   0    5.48    0.26
  -2   0   0    5.57    0.25
  -3   0   0    4.65    0.24
   3   0   0    4.50    0.28
  -3   0   0    4.52    0.28
  -3   0   0    4.57    0.28
   3   0   0    4.22    0.27
  -4   0   0    1.16    0.20
   4   0   0    0.87    0.20
  -4   0   0    1.41    0.22
   4   0   0    1.24    0.21
  -4   0   0    1.63    0.18
   5   0   0    5.59    0.40
  -5   0   0    5.16    0.45
   5   0   0    5.18    0.41
  -5   0   0    5.65    0.42
   6   0   0    0.29    0.18
  -6   0   0    0.57    0.20
  -6   0   0    0.12    0.15
   6   0   0    0.22    0.18
  -7   0   0   -0.16    0.14
   7   0   0   -0.24    0.15
   7   0   0   -0.07    0.14
  -7   0   0    0.00    0.16
   8   0   0    0.20    0.24
  -8   0   0    0.11    0.22
   0  -1   0   -0.03    0.00
  -1  -1   0  243.88    6.13
   1  -1   0  248.72    5.75
  -1  -1   0  252.13    5.84
  -1   1   0  239.90    6.10
  -1   1   0  242.87    5.85
  -2  -1   0    1.63    0.16
   2  -1   0    2.05    0.16
   2  -1   0    1.88    0.17
  -2  -1   0    1.95    0.14
  -2  -1   0    1.69    0.16
  -2   1   0    1.90    0.13
   2   1   0    1.88    0.17
  -2   1   0    1.70    0.16
   2   1   0    2.03    0.18
  -2   1   0    2.20    0.18
  -3  -1   0    3.71    0.21
  -3  -1   0    4.08    0.26
   3  -1   0    4.09    0.26
   3  -1   0    3.83    0.26
  -3  -1   0    3.58    0.24
   3   1   0    3.86    0.27
  -3   1   0    4.13    0.26
  -3   1   0    3.77    0.21
   3   1   0    4.31    0.27
  -3   1   0    4.07    0.26
   4  -1   0    8.21    0.44
  -4  -1   0    7.74    0.42
  -4  -1   0    8.39    0.43
   4  -1   0    8.01    0.44
  -4  -1   0    7.55    0.36
   4   1   0    8.17    0.44
  -4   1   0    7.67    0.42
  -4   1   0    8.01    0.44
   4   1   0    8.35    0.45
  -4   1   0    8.17    0.36
   5  -1   0    3.38    0.37
   5  -1   0    4.24    0.42
  -5  -1   0    2.79    0.33
  -5  -1   0    3.39    0.36
   5   1   0    2.44    0.31
  -5   1   0    3.22    0.35
   5   1   0    3.25    0.37
  -5   1   0    2.78    0.33
  -6  -1   0    0.73    0.24
   6  -1   0    1.82    0.31
   6  -1   0    0.85    0.22
  -6  -1   0    1.48    0.28
   6   1   0    1.35    0.26
  -6   1   0    0.96    0.25
   6   1   0    1.44    0.28
   7  -1   0    0.19    0.19
  -7  -1   0    0.02    0.17
  -7  -1   0   -0.10    0.17
   7  -1   0    0.07    0.19
  -7   1   0    0.24    0.20
   7   1   0    0.25    0.18
  -7   1   0   -0.02    0.16
   7   1   0    0.21    0.21
   8  -1   0    0.37    0.26
  -8  -1   0    0.64    0.28
   8   1   0    0.61    0.27
  -8   1   0    0.92    0.29
   0  -2   0   21.50    0.48
   0   2   0   17.77    0.47
  -1  -2   0  179.33    4.42
   1  -2   0  182.81    4.22
  -1   2   0  170.46    4.39
  -1   2   0  180.75    4.22
   1   2   0  181.72    4.21
   2  -2   0    5.79    0.27
  -2  -2   0    5.75    0.26
  -2  -2   0    5.68    0.24
  -2  -2   0    5.34    0.25
   2  -2   0    5.58    0.26
  -2   2   0    5.53    0.26
  -2   2   0    5.78    0.27
  -2   2   0    5.62    0.22
   2   2   0    5.84    0.26
   2   2   0    5.84    0.27
  -3  -2   0    1.40    0.18
   3  -2   0    1.70    0.20
   3  -2   0    1.20    0.17
  -3  -2   0    1.27    0.17
  -3  -2   0    1.18    0.14
  -3   2   0    1.27    0.14
   3   2   0    1.58    0.19
  -3   2   0    1.61    0.19
  -3   2   0    1.30    0.18
   3   2   0    1.22    0.17
  -4  -2   0   14.50    0.55
   4  -2   0   13.42    0.60
   4  -2   0   13.72    0.60
  -4  -2   0   14.59    0.59
  -4  -2   0   14.73    0.60
  -4   2   0   14.18    0.60
   4   2   0   14.32    0.60
  -4   2   0   14.02    0.52
   4   2   0   15.84    0.62
  -4   2   0   13.98    0.60
  -5  -2   0    1.99    0.29
  -5  -2   0    2.07    0.29
   5  -2   0    1.99    0.30
   5  -2   0    1.94    0.28
   5   2   0    1.93    0.28
  -5   2   0    1.82    0.29
  -5   2   0    2.13    0.30
   5   2   0    2.49    0.32
   6  -2   0    1.80    0.31
  -6  -2   0    1.72    0.30
   6  -2   0    1.25    0.26
  -6  -2   0    1.23    0.25
   6   2   0    1.22    0.26
   6   2   0    1.37    0.28
  -6   2   0    1.23    0.26
  -6   2   0    1.71    0.30
  -7  -2   0    0.19    0.20
  -7  -2   0    0.06    0.16
   7  -2   0   -0.08    0.15
   7  -2   0   -0.07    0.17
  -7   2   0    0.16    0.20
   7   2   0   -0.16    0.15
   7   2   0   -0.03    0.17
  -7   2   0   -0.06    0.18
   8  -2   0    1.05    0.32
  -8  -2   0    0.50    0.25
   8   2   0    0.70    0.28
  -8   2   0    1.22    0.32
   0  -3   0    0.07    0.02
   0  -3   0   -0.05    0.03
   0   3   0    0.00    0.02
   1  -3   0    0.06    0.05
  -1  -3   0    0.02    0.05
  -1  -3   0   -0.03    0.02
  -1   3   0    0.04    0.05
  -1   3   0    0.06    0.04
   1   3   0   -0.03    0.01
  -2  -3   0  158.30    3.76
  -2  -3   0  158.76    3.92
  -2  -3   0  156.40    3.73
   2  -3   0  153.56    3.77
   2  -3   0  151.51    3.80
   2   3   0  158.15    3.79
   2   3   0  158.90    3.76
  -2   3   0  154.68    3.77
  -2   3   0  156.05    3.88
  -2   3   0  152.72    3.75
   3  -3   0   45.13    1.29
  -3  -3   0   45.82    1.26
   3  -3   0   47.39    1.31
  -3  -3   0   45.25    1.28
  -3  -3   0   45.56    1.28
   3   3   0   43.96    1.28
   3   3   0   44.85    1.28
  -3   3   0   45.81    1.29
  -3   3   0   45.09    1.24
   4  -3   0    2.75    0.30
  -4  -3   0    2.24    0.26
  -4  -3   0    2.41    0.23
   4  -3   0    2.46    0.28
  -4  -3   0    2.51    0.26
  -4   3   0    2.50    0.28
  -4   3   0    2.55    0.20
  -4   3   0    2.80    0.30
   4   3   0    2.45    0.27
   4   3   0    2.72    0.29
  -5  -3   0    8.29    0.48
   5  -3   0    9.27    0.52
   5  -3   0    9.33    0.52
  -5  -3   0    8.88    0.44
  -5  -3   0    8.84    0.49
   5   3   0    8.67    0.50
   5   3   0    7.40    0.49
  -5   3   0    7.54    0.50
  -5   3   0    7.89    0.50
   6  -3   0    0.89    0.25
  -6  -3   0    1.04    0.25
   6  -3   0    0.45    0.19
  -6  -3   0    0.97    0.24
  -6   3   0    0.97    0.24
  -6   3   0    0.60    0.21
   6   3   0    0.90    0.24
   6   3   0    0.87    0.22
   7  -3   0    6.53    0.61
   7  -3   0    7.31    0.57
  -7  -3   0    6.20    0.57
  -7  -3   0    6.87    0.53
   7   3   0    6.84    0.63
  -7   3   0    7.43    0.56
   7   3   0    7.49    0.55
  -7   3   0    7.01    0.63
  -8  -3   0   -0.14    0.21
   8  -3   0    0.27    0.24
   8   3   0    0.01    0.21
  -8   3   0   -0.15    0.19
   0  -4   0    7.84    0.27
   0  -4   0    7.15    0.22
   0   4   0    7.53    0.21
  -1  -4   0    7.90    0.30
   1  -4   0    7.87    0.28
   1  -4   0    8.12    0.28
  -1  -4   0    7.93    0.26
  -1   4   0    7.71    0.27
  -2  -4   0   26.69    0.76
  -2  -4   0   27.08    0.80
   2  -4   0   27.28    0.79
   2  -4   0   26.78    0.79
  -2  -4   0   26.00    0.76
  -2   4   0   26.66    0.75
  -2   4   0   27.42    0.79
  -2   4   0   27.18    0.78
   2   4   0   27.17    0.78
   2   4   0   27.39    0.78
   3  -4   0   22.78    0.78
   3  -4   0   24.04    0.79
  -3  -4   0   23.45    0.76
  -3  -4   0   24.17    0.77
  -3  -4   0   24.00    0.76
   3   4   0   24.46    0.78
  -3   4   0   23.68    0.79
  -3   4   0   23.47    0.72
  -3   4   0   24.47    0.79
   3   4   0   24.15    0.77
  -4  -4   0    0.31    0.13
  -4  -4   0    0.15    0.12
   4  -4   0    0.04    0.13
  -4  -4   0    0.04    0.09
   4  -4   0    0.06    0.12
  -4   4   0    0.40    0.14
  -4   4   0    0.13    0.12
   4   4   0    0.17    0.12
  -4   4   0    0.14    0.09
   4   4   0    0.22    0.13
   5  -4   0    0.15    0.17
  -5  -4   0    0.22    0.16
  -5  -4   0    0.29    0.16
   5  -4   0    0.28    0.16
  -5  -4   0    0.28    0.14
  -5   4   0    0.18    0.16
   5   4   0    0.29    0.17
  -5   4   0    0.46    0.18
   5   4   0    0.32    0.16
   6  -4   0    0.86    0.25
  -6  -4   0    0.26    0.17
   6  -4   0    0.44    0.20
  -6  -4   0    0.66    0.21
   6   4   0    0.59    0.21
  -6   4   0    0.86    0.24
   6   4   0    0.47    0.19
  -6   4   0    0.55    0.23
  -7  -4   0    1.14    0.29
   7  -4   0    1.05    0.28
  -7  -4   0    0.87    0.26
   7  -4   0    0.91    0.28
  -7   4   0    1.19    0.30
   7   4   0    1.15    0.29
  -7   4   0    1.37    0.31
   7   4   0    1.32    0.29
  -8  -4   0    0.64    0.26
   8  -4   0    0.17    0.24
   8   4   0    0.20    0.23
  -8   4   0    0.17    0.22
   0  -5   0   -0.21    0.03
   0  -5   0   -0.18    0.05
   0   5   0   -0.12    0.03
  -1  -5   0    2.49    0.18
  -1  -5   0    2.93    0.14
   1  -5   0    2.69    0.16
   1  -5   0    2.52    0.15
  -1   5   0    2.75    0.16
  -2  -5   0    1.83    0.17
   2  -5   0    1.63    0.17
   2  -5   0    1.87    0.17
  -2   5   0    1.69    0.17
  -2   5   0    1.84    0.17
  -2   5   0    1.82    0.13
   2   5   0    1.92    0.15
   2   5   0    1.92    0.15
   3  -5   0   46.51    1.36
  -3  -5   0   47.69    1.37
  -3  -5   0   48.93    1.33
   3  -5   0   47.28    1.37
  -3  -5   0   48.69    1.33
  -3   5   0   47.35    1.35
  -3   5   0   49.41    1.32
   3   5   0   48.15    1.35
   3   5   0   48.07    1.35
  -3   5   0   48.68    1.37
  -4  -5   0    0.06    0.10
  -4  -5   0   -0.09    0.10
  -4  -5   0   -0.05    0.11
   4  -5   0    0.07    0.11
   4  -5   0   -0.06    0.10
   4   5   0    0.06    0.11
  -4   5   0    0.04    0.08
  -4   5   0   -0.01    0.12
  -4   5   0    0.09    0.12
   4   5   0   -0.06    0.09
   5  -5   0    7.26    0.48
  -5  -5   0    7.90    0.48
   5  -5   0    8.45    0.50
  -5  -5   0    7.48    0.42
  -5  -5   0    8.01    0.46
   5   5   0    7.36    0.46
  -5   5   0    8.17    0.49
  -5   5   0    6.83    0.46
   5   5   0    7.21    0.45
  -6  -5   0    3.10    0.39
   6  -5   0    2.47    0.35
   6  -5   0    2.76    0.38
  -6  -5   0    2.77    0.36
   6   5   0    2.77    0.35
  -6   5   0    2.61    0.36
  -6   5   0    2.95    0.38
   6   5   0    2.60    0.36
   7  -5   0    1.12    0.29
   7  -5   0    0.98    0.29
  -7  -5   0    0.64    0.25
  -7  -5   0    1.05    0.27
   7   5   0    0.95    0.25
  -7   5   0    1.19    0.29
  -7   5   0    0.78    0.27
   7   5   0    0.51    0.24
  -8  -5   0    0.01    0.21
   8  -5   0    0.02    0.20
   8   5   0    0.34    0.25
  -8   5   0    0.34    0.24
   0  -6   0   14.35    0.48
   0  -6   0   15.08    0.41
   0   6   0   14.77    0.40
   1  -6   0   21.59    0.62
  -1  -6   0   22.29    0.68
  -1  -6   0   22.40    0.59
   1  -6   0   20.72    0.64
  -1   6   0   21.85    0.62
  -2  -6   0   17.86    0.59
   2  -6   0   17.36    0.57
  -2  -6   0   17.06    0.53
  -2  -6   0   17.77    0.54
   2  -6   0   17.73    0.57
  -2   6   0   16.83    0.56
  -2   6   0   17.21    0.57
  -2   6   0   17.03    0.54
  -3  -6   0    9.75    0.41
   3  -6   0    8.94    0.42
  -3  -6   0    9.48    0.40
   3  -6   0    9.07    0.42
  -3  -6   0    9.02    0.41
  -3   6   0    9.94    0.38
   3   6   0   10.14    0.42
  -3   6   0    8.81    0.41
  -3   6   0    9.44    0.43
   3   6   0    8.76    0.41
   4  -6   0    0.66    0.17
  -4  -6   0    0.65    0.15
  -4  -6   0    0.42    0.15
  -4  -6   0    0.75    0.17
   4  -6   0    0.40    0.15
  -4   6   0    0.67    0.13
   4   6   0    0.89    0.18
  -4   6   0    0.43    0.16
  -4   6   0    0.52    0.16
   4   6   0    0.88    0.18
  -5  -6   0    0.33    0.14
   5  -6   0    0.42    0.18
   5  -6   0    0.04    0.14
  -5  -6   0    0.43    0.18
  -5  -6   0    0.12    0.15
   5   6   0    0.10    0.15
   5   6   0    0.20    0.14
  -5   6   0    0.04    0.14
  -5   6   0    0.25    0.17
  -6  -6   0    0.45    0.20
  -6  -6   0    0.35    0.18
   6  -6   0    0.79    0.23
   6  -6   0    0.50    0.21
   6   6   0    0.57    0.22
   6   6   0    0.59    0.21
  -6   6   0    0.41    0.21
  -6   6   0    0.55    0.21
  -7  -6   0    0.44    0.21
  -7  -6   0    0.37    0.20
   7  -6   0    0.47    0.24
   7  -6   0    0.09    0.19
   7   6   0    0.33    0.19
  -7   6   0    0.20    0.20
   7   6   0    0.58    0.25
  -7   6   0    0.54    0.25
   8  -6   0    0.05    0.22
  -8  -6   0    0.19    0.23
   8   6   0    0.06    0.22
  -8   6   0   -0.14    0.19
   0  -7   0   -0.04    0.08
   0  -7   0   -0.13    0.04
   0   7   0   -0.11    0.04
  -1  -7   0   14.02    0.42
  -1  -7   0   14.36    0.51
   1  -7   0   14.93    0.46
   1  -7   0   14.53    0.45
  -1   7   0   14.32    0.45
   1   7   0   13.88    0.41
   2  -7   0    0.14    0.08
  -2  -7   0    0.43    0.11
   2  -7   0    0.39    0.10
  -2  -7   0    0.35    0.08
   2  -7   0    0.40    0.09
  -2  -7   0    0.50    0.09
  -2   7   0    0.29    0.09
  -2   7   0    0.53    0.11
   2   7   0    0.36    0.08
   2   7   0    0.24    0.08
   3  -7   0    9.16    0.42
   3  -7   0    7.70    0.40
  -3  -7   0    8.74    0.41
  -3   7   0    8.45    0.36
  -3   7   0    8.31    0.40
   3   7   0    8.95    0.40
   3   7   0    8.66    0.39
  -3   7   0    8.48    0.41
  -4  -7   0    3.31    0.30
   4  -7   0    3.24    0.34
  -4  -7   0    3.51    0.31
   4  -7   0    3.41    0.33
  -4  -7   0    3.70    0.29
  -4   7   0    3.29    0.24
   4   7   0    3.94    0.31
  -4   7   0    3.12    0.32
  -4   7   0    3.46    0.33
   4   7   0    3.33    0.32
   5  -7   0   51.73    1.61
  -5  -7   0   51.86    1.56
  -5  -7   0   50.82    1.53
  -5  -7   0   50.66    1.55
   5  -7   0   52.21    1.61
   5   7   0   49.62    1.57
   5   7   0   49.24    1.55
  -5   7   0   48.06    1.57
  -5   7   0   52.03    1.61
  -6  -7   0    8.26    0.51
  -6  -7   0    8.30    0.53
   6  -7   0    8.86    0.56
   6  -7   0    7.75    0.54
  -6   7   0    8.50    0.55
   6   7   0    8.88    0.57
   6   7   0    7.95    0.52
  -6   7   0    7.05    0.52
  -7  -7   0    0.07    0.18
   7  -7   0    0.28    0.22
  -7  -7   0   -0.01    0.16
   7  -7   0    0.02    0.18
  -7   7   0    0.11    0.18
  -7   7   0   -0.05    0.17
   7   7   0   -0.09    0.15
   7   7   0   -0.07    0.17
   8  -7   0    2.25    0.41
  -8  -7   0    1.89    0.37
  -8   7   0    1.88    0.38
   8   7   0    2.19    0.40
   0  -8   0    0.26    0.06
   0  -8   0    0.43    0.11
   0   8   0    0.32    0.06
  -1  -8   0  204.56    4.75
   1  -8   0  203.51    4.78
  -1  -8   0  199.09    5.07
   1  -8   0  200.43    4.82
  -1   8   0  201.55    4.77
  -1   8   0  195.09    4.75
   1   8   0  202.47    4.74
  -2  -8   0   23.45    0.66
   2  -8   0   21.57    0.70
   2  -8   0   23.37    0.71
  -2  -8   0   22.87    0.66
   2  -8   0   21.64    0.70
  -2  -8   0   22.21    0.75
  -2   8   0   22.16    0.69
  -2   8   0   21.73    0.70
   2   8   0   21.34    0.67
  -3  -8   0    0.57    0.13
   3  -8   0    0.84    0.17
  -3  -8   0    0.58    0.12
   3  -8   0    0.66    0.15
  -3  -8   0    0.50    0.11
  -3   8   0    1.01    0.17
   3   8   0    0.55    0.12
  -3   8   0    0.89    0.16
   3   8   0    0.83    0.14
   4  -8   0   11.87    0.57
  -4  -8   0   11.91    0.53
   4  -8   0   12.24    0.57
  -4  -8   0   12.22    0.53
  -4  -8   0   11.45    0.53
   4   8   0   11.49    0.53
  -4   8   0   11.80    0.48
  -4   8   0   11.68    0.56
  -4   8   0   12.39    0.57
   4   8   0   11.63    0.53
  -5  -8   0    3.29    0.34
   5  -8   0    3.25    0.38
   5  -8   0    3.14    0.37
  -5  -8   0    4.01    0.37
  -5  -8   0    3.24    0.34
   5   8   0    3.99    0.39
   5   8   0    3.83    0.39
  -5   8   0    3.19    0.37
  -5   8   0    3.77    0.39
   6  -8   0    8.87    0.58
  -6  -8   0    8.46    0.52
   6  -8   0    9.92    0.61
  -6  -8   0    8.85    0.55
   6   8   0    8.19    0.55
  -6   8   0    8.68    0.58
  -6   8   0    8.29    0.57
   6   8   0    8.98    0.55
   7  -8   0    2.04    0.38
  -7  -8   0    1.71    0.33
  -7  -8   0    2.28    0.37
   7  -8   0    1.60    0.33
  -7   8   0    1.74    0.35
   7   8   0    1.71    0.34
   7   8   0    1.61    0.31
  -7   8   0    1.84    0.35
   0  -9   0   -0.09    0.07
   0  -9   0   -0.05    0.04
   0   9   0   -0.03    0.04
   1  -9   0    2.59    0.17
   1  -9   0    2.82    0.17
  -1  -9   0    2.76    0.16
   1  -9   0    1.72    0.18
  -1  -9   0    2.79    0.22
  -1   9   0    2.67    0.17
  -1   9   0    2.80    0.17
   1   9   0    2.40    0.14
   2  -9   0   -0.03    0.07
  -2  -9   0    0.02    0.06
   2  -9   0    0.15    0.09
  -2  -9   0    0.06    0.06
  -2  -9   0    0.12    0.07
  -2  -9   0   -0.01    0.08
   2  -9   0    0.12    0.08
   2   9   0   -0.01    0.06
  -2   9   0    0.16    0.08
  -2   9   0    0.05    0.08
  -3  -9   0    9.08    0.44
   3  -9   0    9.09    0.44
  -3  -9   0    9.41    0.39
   3  -9   0    9.56    0.40
  -3  -9   0    9.26    0.40
   3  -9   0    8.62    0.43
  -3   9   0    8.09    0.42
  -3   9   0    8.99    0.43
   4  -9   0    1.76    0.27
  -4  -9   0    1.92    0.25
   4  -9   0    2.56    0.30
   4   9   0    2.03    0.26
  -4   9   0    2.37    0.29
   4   9   0    2.19    0.26
  -4   9   0    2.28    0.29
  -5  -9   0    2.78    0.31
  -5  -9   0    2.80    0.32
  -5  -9   0    3.65    0.36
   5  -9   0    3.92    0.41
   5  -9   0    2.86    0.36
  -5   9   0    2.77    0.34
   5   9   0    3.15    0.34
  -5   9   0    4.00    0.41
   5   9   0    2.72    0.33
  -6  -9   0   10.86    0.59
  -6  -9   0    9.53    0.57
   6  -9   0    9.30    0.61
   6  -9   0   10.35    0.61
   6   9   0    8.26    0.53
   6   9   0    9.83    0.58
  -6   9   0    9.96    0.62
  -6   9   0    9.44    0.60
  -7  -9   0    0.70    0.25
   7  -9   0    1.01    0.28
   7  -9   0    1.02    0.28
  -7  -9   0    0.93    0.26
   7   9   0    1.09    0.28
  -7   9   0    0.69    0.26
  -7   9   0    0.37    0.22
   7   9   0    0.50    0.24
   0 -10   0  120.07    2.94
   0 -10   0  122.29    3.19
   0  10   0  124.14    2.93
   1 -10   0   61.01    1.58
   1 -10   0   62.85    1.58
  -1 -10   0   62.55    1.54
  -1 -10   0   59.04    1.55
  -1 -10   0   61.97    1.72
   1 -10   0   61.48    1.69
  -1  10   0   61.36    1.56
  -1  10   0   61.08    1.55
   1  10   0   60.12    1.52
  -2 -10   0   20.04    0.64
   2 -10   0   20.83    0.70
  -2 -10   0   20.51    0.74
   2 -10   0   20.47    0.68
  -2 -10   0   21.28    0.64
  -2 -10   0   21.28    0.63
   2 -10   0   20.55    0.68
  -2  10   0   21.15    0.68
   2  10   0   21.28    0.66
  -2  10   0   20.63    0.68
  -3 -10   0    0.60    0.13
  -3 -10   0    0.52    0.13
   3 -10   0    0.59    0.15
  -3 -10   0    0.48    0.15
   3 -10   0    0.55    0.15
   3 -10   0    0.72    0.14
  -3  10   0    0.62    0.16
  -3  10   0    0.51    0.14
   3  10   0    0.56    0.13
   3  10   0    0.54    0.13
   4 -10   0   -0.11    0.12
  -4 -10   0   -0.01    0.09
  -4 -10   0   -0.02    0.11
   4 -10   0   -0.03    0.12
  -4 -10   0    0.09    0.10
   4 -10   0    0.06    0.10
   4  10   0    0.14    0.13
   4  10   0    0.04    0.12
  -4  10   0   -0.10    0.11
  -4  10   0    0.20    0.14
   5 -10   0    0.08    0.14
  -5 -10   0   -0.10    0.12
  -5 -10   0    0.08    0.13
  -5 -10   0    0.03    0.13
   5 -10   0    0.01    0.15
   5  10   0    0.02    0.12
  -5  10   0    0.14    0.16
  -5  10   0   -0.13    0.11
   5  10   0   -0.05    0.12
  -6 -10   0   -0.01    0.17
   6 -10   0    0.51    0.21
  -6 -10   0    0.08    0.15
   6 -10   0   -0.01    0.17
  -6  10   0    0.01    0.15
   6  10   0    0.06    0.16
   6  10   0    0.05    0.14
  -6  10   0    0.11    0.18
   7 -10   0    0.18    0.20
  -7 -10   0    0.39    0.22
   7 -10   0    0.07    0.18
  -7 -10   0    0.10    0.19
  -7  10   0    0.31    0.23
   7  10   0    0.61    0.24
  -7  10   0    0.26    0.21
   7  10   0    0.23    0.18
   0 -11   0    0.01    0.05
   0 -11   0   -0.01    0.05
   0 -11   0    0.08    0.10
   0  11   0    0.02    0.04
   1 -11   0    1.65    0.17
   1 -11   0    1.40    0.15
  -1 -11   0    2.17    0.23
   1 -11   0    1.65    0.19
  -1 -11   0    1.82    0.14
  -1 -11   0    2.00    0.14
  -1  11   0    1.43    0.15
   1  11   0    1.88    0.13
  -1  11   0    1.73    0.16
   2 -11   0    0.74    0.14
   2 -11   0    1.37    0.18
  -2 -11   0    1.02    0.14
   2 -11   0    0.72    0.14
  -2 -11   0    1.09    0.18
  -2 -11   0    1.10    0.13
  -2  11   0    0.75    0.13
   2  11   0    0.75    0.12
  -2  11   0    0.86    0.14
   3 -11   0   10.06    0.45
  -3 -11   0    9.95    0.43
   3 -11   0   10.35    0.48
  -3 -11   0   10.54    0.50
  -3 -11   0   10.62    0.43
   3 -11   0   10.51    0.49
   3  11   0   10.66    0.45
  -3  11   0   10.08    0.47
  -3  11   0   10.65    0.48
   3  11   0   10.66    0.46
  -4 -11   0    4.92    0.37
   4 -11   0    5.17    0.32
  -4 -11   0    4.73    0.33
  -4 -11   0    4.84    0.33
   4 -11   0    4.29    0.39
   4 -11   0    4.98    0.37
  -4  11   0    4.91    0.37
  -4  11   0    5.21    0.37
   5 -11   0    0.79    0.23
   5 -11   0    1.07    0.25
  -5 -11   0    0.11    0.10
  -5 -11   0    0.50    0.17
   5  11   0    0.53    0.17
  -5  11   0    0.74    0.22
   5  11   0    0.60    0.19
  -5  11   0    0.66    0.21
  -6 -11   0    8.84    0.54
  -6 -11   0    8.85    0.54
   6 -11   0    9.69    0.61
   6 -11   0    9.10    0.59
   6  11   0    7.42    0.53
   6  11   0    9.16    0.56
  -6  11   0    9.29    0.60
  -6  11   0    8.54    0.58
  -7 -11   0    0.14    0.18
   7 -11   0    0.11    0.22
  -7 -11   0    0.52    0.23
   7 -11   0    0.44    0.22
  -7  11   0    0.42    0.23
   7  11   0    0.13    0.19
   7  11   0    0.30    0.19
  -7  11   0    0.33    0.22
   0 -12   0   12.96    0.43
   0 -12   0   13.28    0.44
   0 -12   0   13.20    0.55
   0  12   0   13.89    0.42
   1 -12   0  134.69    3.24
   1 -12   0  130.40    3.26
   1 -12   0  132.46    3.46
  -1 -12   0  133.77    3.20
  -1 -12   0  128.45    3.22
  -1 -12   0  126.91    3.49
  -1  12   0  135.83    3.23
  -1  12   0  133.38    3.21
   1  12   0  135.05    3.18
   2 -12   0    4.89    0.30
   2 -12   0    4.67    0.29
   2 -12   0    5.23    0.30
  -2 -12   0    4.98    0.25
  -2 -12   0    5.60    0.35
  -2 -12   0    4.72    0.25
   2  12   0    5.23    0.27
  -2  12   0    4.88    0.29
  -2  12   0    5.22    0.29
   2  12   0    4.96    0.25
   3 -12   0   16.21    0.65
   3 -12   0   18.33    0.66
  -3 -12   0   16.40    0.58
   3 -12   0   15.95    0.65
  -3 -12   0   16.44    0.69
  -3 -12   0   17.81    0.61
  -3  12   0   15.85    0.64
   3  12   0   16.94    0.62
   3  12   0   17.04    0.62
  -3  12   0   17.12    0.66
  -4 -12   0    0.99    0.21
   4 -12   0    0.47    0.15
   4 -12   0    0.74    0.20
   4 -12   0    0.42    0.17
  -4 -12   0    0.89    0.18
  -4 -12   0    0.41    0.15
  -4  12   0    0.61    0.19
   4  12   0    0.17    0.11
  -4  12   0    0.50    0.18
   4  12   0    0.27    0.12
  -5 -12   0    0.64    0.19
   5 -12   0    0.56    0.20
  -5 -12   0    0.32    0.15
  -5 -12   0    0.17    0.15
   5 -12   0    0.49    0.19
  -5  12   0    0.55    0.20
  -5  12   0    0.59    0.21
   5  12   0    0.67    0.18
   5  12   0    0.85    0.21
  -6 -12   0    1.32    0.26
   6 -12   0    1.54    0.31
  -6 -12   0    1.20    0.26
   6 -12   0    1.26    0.29
  -6  12   0    1.55    0.30
  -6  12   0    1.32    0.29
   6  12   0    1.12    0.25
   6  12   0    0.90    0.25
   7 -12   0    0.70    0.26
  -7 -12   0    1.08    0.28
   7 -12   0    1.15    0.31
   7  12   0    1.11    0.29
  -7  12   0    1.05    0.30
   7  12   0    0.89    0.26
   0 -13   0    0.17    0.11
   0 -13   0    0.09    0.06
   0 -13   0    0.11    0.06
   0  13   0    0.09    0.05
   0  13   0    0.11    0.06
   1 -13   0    0.15    0.08
  -1 -13   0    0.24    0.12
  -1 -13   0    0.25    0.08
  -1 -13   0    0.23    0.08
   1 -13   0    0.27    0.09
   1 -13   0    0.56    0.14
   1  13   0    0.19    0.07
   1  13   0    0.24    0.07
  -1  13   0    0.34    0.09
  -1  13   0    0.32    0.09
   2 -13   0   16.39    0.61
  -2 -13   0   16.02    0.56
  -2 -13   0   16.94    0.55
   2 -13   0   17.27    0.65
  -2 -13   0   15.88    0.68
   2 -13   0   17.54    0.62
  -2  13   0   16.82    0.60
   2  13   0   17.09    0.54
  -2  13   0   17.38    0.60
  -3 -13   0    0.09    0.13
   3 -13   0    0.35    0.14
   3 -13   0    0.22    0.13
  -3 -13   0    0.04    0.09
  -3 -13   0    0.12    0.10
   3 -13   0    0.20    0.12
  -3  13   0   -0.11    0.09
   3  13   0    0.12    0.10
  -3  13   0   -0.03    0.11
   3  13   0    0.15    0.11
  -4 -13   0   -0.04    0.13
  -4 -13   0    0.18    0.15
   4 -13   0   -0.07    0.12
  -4 -13   0    0.45    0.15
   4 -13   0    0.01    0.13
  -4  13   0    0.15    0.16
   4  13   0    0.07    0.12
  -4  13   0    0.11    0.16
   4  13   0    0.07    0.12
  -5 -13   0    8.65    0.49
  -5 -13   0    9.43    0.55
   5 -13   0    8.82    0.54
   5 -13   0    8.89    0.56
  -5 -13   0    9.59    0.51
  -5  13   0    9.17    0.55
  -5  13   0    9.08    0.55
  -6 -13   0   -0.03    0.08
  -6 -13   0   -0.01    0.09
   6 -13   0   -0.04    0.15
   6 -13   0    0.20    0.19
   6  13   0    0.07    0.17
  -6  13   0    0.07    0.16
   6  13   0    0.07    0.15
  -6  13   0    0.11    0.17
   7 -13   0    0.01    0.18
   7  13   0    0.13    0.19
  -7  13   0   -0.05    0.19
   7  13   0   -0.04    0.15
   0 -14   0   93.78    2.37
   0 -14   0   96.64    2.35
   0 -14   0   94.61    2.60
   0  14   0   96.15    2.33
   0  14   0   91.57    2.31
   1 -14   0    5.09    0.34
   1 -14   0    4.94    0.27
  -1 -14   0    5.02    0.25
  -1 -14   0    5.19    0.25
  -1 -14   0    5.43    0.36
   1 -14   0    5.16    0.28
   1  14   0    5.20    0.23
  -1  14   0    5.71    0.28
   1  14   0    5.22    0.23
  -1  14   0    5.21    0.27
  -2 -14   0   -0.10    0.11
   2 -14   0    0.19    0.10
   2 -14   0    0.09    0.10
  -2 -14   0   -0.09    0.06
   2 -14   0    0.09    0.11
  -2 -14   0   -0.02    0.06
  -2  14   0    0.06    0.09
   2  14   0    0.07    0.07
  -2  14   0    0.09    0.09
  -3 -14   0    8.67    0.39
   3 -14   0    8.52    0.45
  -3 -14   0    6.87    0.47
   3 -14   0    8.56    0.46
  -3 -14   0    8.77    0.40
   3 -14   0    7.83    0.43
  -3  14   0    7.98    0.43
   3  14   0    8.42    0.41
   3  14   0    9.29    0.42
  -3  14   0    9.03    0.45
  -4 -14   0   13.72    0.66
  -4 -14   0   12.37    0.55
   4 -14   0   12.36    0.62
  -4 -14   0   13.58    0.57
   4 -14   0   14.39    0.65
  -4  14   0   12.92    0.62
  -4  14   0   13.40    0.64
   4  14   0   12.93    0.59
   4  14   0   12.97    0.58
  -5 -14   0    9.58    0.58
   5 -14   0   11.27    0.62
   5 -14   0    9.44    0.58
  -5 -14   0   10.28    0.54
  -5 -14   0   12.25    0.57
  -5  14   0   10.36    0.59
  -5  14   0   11.70    0.63
   6 -14   0    2.03    0.35
   6 -14   0    1.70    0.33
   6  14   0    2.13    0.33
   6  14   0    1.99    0.33
  -6  14   0    1.86    0.33
  -6  14   0    2.62    0.39
   7 -14   0    0.14    0.19
  -7  14   0    0.08    0.20
   7  14   0    0.14    0.21
   0 -15   0    0.24    0.08
   0 -15   0    0.23    0.12
   0  15   0    0.13    0.06
   0  15   0    0.16    0.07
  -1 -15   0    0.25    0.14
   1 -15   0    0.23    0.10
   1 -15   0    0.37    0.15
   1 -15   0    0.32    0.11
  -1 -15   0    0.39    0.09
  -1 -15   0    0.41    0.10
  -1  15   0    0.24    0.09
   1  15   0    0.37    0.08
   1  15   0    0.36    0.09
  -1  15   0    0.44    0.10
   2 -15   0    0.87    0.17
  -2 -15   0    0.93    0.14
   2 -15   0    0.84    0.17
   2 -15   0    0.90    0.17
  -2 -15   0    0.82    0.14
  -2 -15   0    0.98    0.13
  -2 -15   0    1.10    0.21
  -2  15   0    1.06    0.17
   2  15   0    1.10    0.14
  -2  15   0    0.91    0.16
  -3 -15   0    0.01    0.09
  -3 -15   0    0.18    0.14
   3 -15   0    0.14    0.14
   3 -15   0    0.25    0.14
  -3 -15   0    0.08    0.10
   3 -15   0    0.01    0.12
  -3  15   0   -0.03    0.10
   3  15   0    0.12    0.10
   3  15   0    0.00    0.10
  -3  15   0    0.04    0.12
  -4 -15   0   78.82    2.31
  -4 -15   0   74.92    2.09
  -4 -15   0   80.83    2.10
   4 -15   0   79.56    2.21
   4 -15   0   76.34    2.21
  -4  15   0   74.43    2.17
   4  15   0   76.45    2.13
  -4  15   0   78.58    2.21
   4  15   0   76.99    2.14
   5 -15   0    1.81    0.30
   5 -15   0    1.88    0.31
  -5 -15   0    2.22    0.33
   5  15   0    1.73    0.27
  -5  15   0    2.00    0.32
   5  15   0    2.03    0.29
  -5  15   0    1.66    0.30
   6 -15   0    0.52    0.22
   6 -15   0    0.08    0.18
  -6  15   0    0.76    0.24
   6  15   0   -0.03    0.09
  -6  15   0    0.03    0.17
   7 -15   0    1.32    0.31
  -7  15   0    0.84    0.29
   0 -16   0    5.40    0.38
   0 -16   0    5.68    0.28
   0 -16   0    5.35    0.28
   0  16   0    5.77    0.26
   0  16   0    5.27    0.25
  -1 -16   0    0.71    0.12
  -1 -16   0    0.70    0.12
   1 -16   0    0.88    0.15
  -1 -16   0    1.00    0.21
   1 -16   0    0.83    0.14
   1 -16   0    0.95    0.20
   1  16   0    0.76    0.11
  -1  16   0    0.91    0.14
   1  16   0    1.00    0.12
  -1  16   0    0.63    0.12
  -2 -16   0   17.27    0.59
  -2 -16   0   16.92    0.59
  -2 -16   0   18.17    0.57
  -2 -16   0   16.77    0.74
   2 -16   0   17.16    0.65
   2 -16   0   16.59    0.65
   2  16   0   16.08    0.55
  -2  16   0   18.13    0.64
  -2  16   0   17.08    0.63
  -3 -16   0   47.22    1.33
   3 -16   0   47.25    1.48
   3 -16   0   48.07    1.44
  -3 -16   0   47.41    1.32
   3 -16   0   47.41    1.44
  -3 -16   0   46.85    1.55
   3  16   0   47.95    1.38
  -3  16   0   46.77    1.42
   3  16   0   47.60    1.37
  -3  16   0   47.32    1.41
   4 -16   0    0.19    0.16
  -4 -16   0    0.93    0.24
   4 -16   0    0.70    0.21
  -4 -16   0    0.71    0.18
  -4  16   0    0.70    0.19
   4  16   0    0.71    0.19
  -4  16   0    0.76    0.20
   4  16   0    0.84    0.19
   5 -16   0    0.28    0.18
   5 -16   0    0.32    0.18
  -5 -16   0    0.06    0.15
   5  16   0    0.29    0.16
  -5  16   0    0.05    0.15
  -5  16   0   -0.01    0.15
   5  16   0    0.31    0.17
   6 -16   0    0.61    0.23
   6 -16   0    0.65    0.24
  -6  16   0    0.99    0.28
  -6  16   0    1.07    0.28
   7 -16   0    0.06    0.21
  -7  16   0    0.23    0.23
   0 -17   0    0.15    0.08
   0 -17   0    0.07    0.12
   0 -17   0    0.08    0.07
   0  17   0    0.06    0.06
   0  17   0    0.01    0.06
  -1 -17   0    0.05    0.13
  -1 -17   0    0.01    0.07
   1 -17   0    0.16    0.14
   1 -17   0   -0.01    0.08
   1 -17   0    0.21    0.10
  -1 -17   0    0.00    0.07
   1  17   0    0.03    0.07
  -1  17   0   -0.06    0.06
   1  17   0    0.03    0.06
  -1  17   0   -0.02    0.08
   2 -17   0    5.76    0.35
  -2 -17   0    5.28    0.30
  -2 -17   0    5.49    0.43
  -2 -17   0    5.90    0.31
  -2 -17   0    6.16    0.30
   2 -17   0    5.84    0.36
  -2  17   0    6.16    0.35
  -2  17   0    5.52    0.33
   2  17   0    5.55    0.29
   3 -17   0    0.38    0.17
   3 -17   0    0.44    0.18
  -3 -17   0    0.36    0.18
   3 -17   0    0.54    0.17
  -3 -17   0    0.40    0.13
  -3  17   0    0.49    0.16
  -3  17   0    0.30    0.15
   3  17   0    0.45    0.14
   4 -17   0    1.06    0.24
  -4 -17   0    1.10    0.26
   4 -17   0    0.77    0.21
   4  17   0    0.77    0.19
  -4  17   0    0.91    0.22
   4  17   0    0.95    0.20
  -4  17   0    0.69    0.21
  -5 -17   0    1.18    0.26
   5 -17   0    1.39    0.28
   5 -17   0    1.38    0.28
  -5  17   0    1.53    0.30
  -5  17   0    1.56    0.29
   6 -17   0    0.24    0.21
   6 -17   0   -0.01    0.15
  -6  17   0    0.07    0.19
  -6  17   0   -0.04    0.16
   7 -17   0    2.91    0.45
  -7  17   0    3.93    0.51
   0 -18   0    9.21    0.39
   0 -18   0    7.35    0.48
   0 -18   0    8.86    0.38
   0  18   0    8.46    0.35
   0  18   0    8.28    0.35
   1 -18   0    6.34    0.34
  -1 -18   0    6.30    0.31
   1 -18   0    6.68    0.35
  -1 -18   0    6.09    0.31
   1 -18   0    6.93    0.45
  -1 -18   0    6.96    0.46
  -1  18   0    6.71    0.33
  -1  18   0    6.98    0.33
   1  18   0    6.24    0.29
   1  18   0    6.57    0.29
  -2 -18   0   15.99    0.58
  -2 -18   0   16.70    0.58
  -2 -18   0   16.55    0.56
  -2 -18   0   15.02    0.74
   2 -18   0   16.52    0.65
   2 -18   0   16.48    0.65
  -2  18   0   15.78    0.62
  -2  18   0   15.73    0.61
   3 -18   0    0.31    0.16
   3 -18   0    0.05    0.12
   3 -18   0   -0.01    0.13
  -3 -18   0    0.04    0.16
  -3  18   0   -0.04    0.12
  -3  18   0   -0.07    0.11
   3  18   0    0.02    0.10
  -4 -18   0    0.88    0.24
   4 -18   0    0.74    0.21
   4 -18   0    1.16    0.25
  -4  18   0    1.03    0.23
  -4  18   0    1.30    0.25
   5 -18   0    3.07    0.39
   5 -18   0    3.17    0.41
  -5 -18   0    3.07    0.40
  -5  18   0    4.02    0.45
  -5  18   0    3.06    0.39
   6 -18   0    0.14    0.19
   6 -18   0   -0.09    0.15
  -6  18   0    0.15    0.20
  -6  18   0    0.40    0.23
   7 -18   0    0.92    0.30
  -7  18   0    0.83    0.29
   0 -19   0    0.29    0.18
   0  19   0    0.25    0.09
   0  19   0    0.17    0.09
   1 -19   0   13.02    0.69
   1 -19   0   14.79    0.58
  -1 -19   0   15.03    0.55
   1 -19   0   16.04    0.59
  -1 -19   0   15.57    0.55
  -1 -19   0   15.04    0.73
   1  19   0   15.58    0.52
  -1  19   0   15.77    0.56
  -1  19   0   14.44    0.54
  -2 -19   0    0.36    0.19
  -2 -19   0    0.12    0.11
   2 -19   0    0.14    0.12
   2 -19   0    0.38    0.14
   2 -19   0    0.10    0.15
  -2 -19   0    0.37    0.12
  -2  19   0    0.33    0.13
  -2  19   0    0.36    0.14
   3 -19   0    0.98    0.22
   3 -19   0    0.99    0.22
  -3 -19   0    0.80    0.23
   3 -19   0    0.81    0.22
  -3  19   0    0.76    0.18
  -3  19   0    0.83    0.19
  -4 -19   0    9.52    0.61
   4 -19   0   10.78    0.59
   4 -19   0   11.29    0.61
  -4  19   0   11.49    0.60
  -4  19   0   10.61    0.58
  -5 -19   0    1.35    0.30
   5 -19   0    1.23    0.28
   5 -19   0    1.41    0.29
  -5  19   0    1.67    0.31
  -5  19   0    1.62    0.30
   6 -19   0    1.81    0.34
   6 -19   0    2.23    0.38
  -6  19   0    1.25    0.32
  -6  19   0    1.98    0.36
   0 -20   0   28.45    0.89
   0 -20   0   28.75    0.89
   0 -20   0   28.89    1.11
   0  20   0   28.91    0.85
  -1 -20   0    0.11    0.16
   1 -20   0    0.09    0.11
   1 -20   0    0.18    0.16
  -1 -20   0    0.01    0.09
   1 -20   0    0.01    0.10
  -1 -20   0    0.11    0.10
  -1  20   0    0.13    0.10
  -1  20   0    0.02    0.09
   2 -20   0   -0.01    0.12
   2 -20   0   -0.04    0.15
  -2 -20   0    0.12    0.18
   2 -20   0   -0.11    0.11
  -2  20   0    0.06    0.11
  -2  20   0    0.15    0.12
  -3 -20   0    0.07    0.17
   3 -20   0    0.40    0.18
   3 -20   0    0.06    0.14
   3 -20   0    0.12    0.13
  -3  20   0    0.40    0.15
  -3  20   0    0.13    0.13
  -4 -20   0   -0.04    0.16
   4 -20   0    0.19    0.15
   4 -20   0    0.10    0.15
  -4  20   0    0.31    0.17
  -4  20   0    0.26    0.16
   5 -20   0    0.92    0.26
   5 -20   0    1.00    0.26
  -5 -20   0    0.95    0.27
  -5  20   0    1.43    0.30
  -5  20   0    1.07    0.26
   6 -20   0   -0.03    0.17
   6 -20   0   -0.05    0.18
  -6  20   0    0.26    0.21
  -6  20   0    0.09    0.19
   0 -21   0    0.17    0.10
   0 -21   0    0.18    0.10
   0 -21   0    0.32    0.19
   1 -21   0    6.82    0.49
   1 -21   0    7.00    0.38
   1 -21   0    6.48    0.37
  -1 -21   0    7.62    0.54
  -1 -21   0    7.09    0.36
  -1  21   0    7.41    0.37
  -1  21   0    5.79    0.34
   2 -21   0    0.62    0.18
   2 -21   0    0.56    0.22
  -2 -21   0    0.86    0.26
   2 -21   0    0.61    0.18
  -2  21   0    0.60    0.16
  -2  21   0    0.83    0.18
   3 -21   0    0.30    0.15
  -3 -21   0   -0.04    0.15
   3 -21   0    0.00    0.13
   3 -21   0    0.03    0.15
  -3  21   0    0.37    0.16
  -3  21   0    0.14    0.13
  -4 -21   0    0.29    0.20
   4 -21   0    0.01    0.15
   4 -21   0    0.20    0.17
  -4  21   0   -0.01    0.14
  -4  21   0    0.04    0.15
   5 -21   0    1.18    0.29
   5 -21   0    1.72    0.31
  -5 -21   0    2.13    0.36
  -5  21   0    1.77    0.32
  -5  21   0    1.50    0.31
   6 -21   0    0.60    0.26
   6 -21   0    0.64    0.24
  -6  21   0    0.94    0.29
  -6  21   0    0.79    0.27
   0 -22   0    1.42    0.19
   0 -22   0    1.40    0.29
  -1 -22   0   63.13    2.03
   1 -22   0   62.97    1.76
   1 -22   0   61.49    2.00
   1 -22   0   63.41    1.75
   2 -22   0    1.90    0.27
   2 -22   0    1.72    0.26
   2 -22   0    1.59    0.30
  -2 -22   0    1.91    0.33
  -2  22   0    1.99    0.25
  -2  22   0    1.15    0.20
  -3 -22   0    0.38    0.21
   3 -22   0    0.48    0.18
   3 -22   0    0.32    0.19
   3 -22   0    0.53    0.19
  -3  22   0    0.37    0.16
  -3  22   0    0.37    0.15
   4 -22   0    4.07    0.44
  -4 -22   0    4.19    0.49
   4 -22   0    4.30    0.45
  -4  22   0    3.59    0.40
  -4  22   0    4.05    0.42
   5 -22   0    1.52    0.30
   5 -22   0    1.76    0.34
  -5 -22   0    1.74    0.35
  -5  22   0    1.67    0.32
  -5  22   0    1.81    0.33
   6 -22   0   -0.05    0.18
   6 -22   0    0.10    0.19
  -6  22   0    0.05    0.18
  -6  22   0    0.20    0.22
   0 -23   0    0.10    0.20
  -1 -23   0    0.55    0.24
   1 -23   0    0.28    0.13
   1 -23   0    0.41    0.14
   1 -23   0    0.45    0.21
  -2 -23   0   37.02    1.42
   2 -23   0   40.03    1.24
   2 -23   0   37.70    1.39
   2 -23   0   37.28    1.22
   3 -23   0    0.56    0.20
   3 -23   0    0.31    0.20
  -3 -23   0    0.78    0.27
   3 -23   0    0.38    0.18
  -3  23   0    0.01    0.12
  -3  23   0    0.39    0.17
   4 -23   0   -0.09    0.14
   4 -23   0   -0.16    0.13
  -4 -23   0   -0.04    0.17
  -4  23   0    0.33    0.17
  -4  23   0    0.02    0.15
   5 -23   0    0.13    0.19
   5 -23   0    0.23    0.19
  -5 -23   0    0.26    0.21
  -5  23   0   -0.19    0.15
  -5  23   0    0.27    0.19
   6 -23   0    0.48    0.25
  -6  23   0    0.27    0.22
   0 -24   0   -0.20    0.16
   1 -24   0    3.01    0.40
  -1 -24   0    2.71    0.40
  -2 -24   0   22.53    1.03
   2 -24   0   23.11    0.86
   2 -24   0   23.35    0.88
   2 -24   0   21.77    0.99
   3 -24   0    2.52    0.34
   3 -24   0    3.09    0.36
   3 -24   0    1.72    0.32
  -3 -24   0    2.37    0.39
  -4 -24   0    1.80    0.35
   4 -24   0    1.77    0.31
   4 -24   0    2.34    0.35
  -4  24   0    2.08    0.32
  -4  24   0    1.72    0.31
   5 -24   0    0.04    0.18
  -5 -24   0    0.32    0.24
   5 -24   0    0.06    0.18
  -5  24   0    0.28    0.22
  -5  24   0    0.29    0.20
   6 -24   0    0.36    0.24
  -6  24   0    0.84    0.29
   0 -25   0    0.02    0.18
   1 -25   0    0.05    0.18
  -1 -25   0    0.08    0.17
  -2 -25   0    2.98    0.43
   2 -25   0    2.90    0.40
   3 -25   0    0.34    0.22
   3 -25   0    0.39    0.20
   3 -25   0    0.36    0.18
  -3 -25   0    0.86    0.28
  -4 -25   0    4.13    0.52
   4 -25   0    2.66    0.38
   4 -25   0    2.79    0.38
   5 -25   0    3.49    0.45
   5 -25   0    3.83    0.48
  -5 -25   0    4.81    0.55
  -5  25   0    4.21    0.49
   0 -26   0    2.95    0.42
   1 -26   0    0.37    0.23
  -1 -26   0    0.43    0.23
   2 -26   0    1.03    0.27
  -2 -26   0    0.30    0.22
  -3 -26   0    0.29    0.22
   3 -26   0    0.21    0.21
   4 -26   0    0.99    0.26
  -4 -26   0    0.55    0.26
  -5 -26   0    3.83    0.52
   5 -26   0    2.32    0.38
   5 -26   0    3.06    0.45
   0 -27   0   -0.13    0.18
   1 -27   0    0.05    0.18
  -1 -27   0    0.04    0.19
  -2 -27   0    0.59    0.25
   2 -27   0    0.37    0.24
  -3 -27   0    1.37    0.33
  -4 -27   0   -0.02    0.21
   5 -27   0    4.61    0.53
   0 -28   0    0.22    0.22
  -1 -28   0    2.12    0.38
   1 -28   0    1.34    0.32
  -2 -28   0    0.86    0.29
   2 -28   0    0.27    0.22
  -3 -28   0    0.53    0.27
  -4 -28   0    4.67    0.58
   0 -29   0    0.41    0.25
   1 -29   0    3.45    0.49
  -1 -29   0    4.16    0.54
   2 -29   0    0.05    0.21
  -2 -29   0    0.24    0.22
  -3 -29   0   -0.11    0.19
   0 -30   0    0.17    0.24
   1 -30   0   -0.04    0.20
  -1 -30   0   -0.04    0.21
   2 -30   0   -0.11    0.21
  -2 -30   0   -0.06    0.21
  -3 -30   0    1.58    0.38
   0 -31   0   -0.16    0.19
  -1 -31   0    0.32    0.25
   1 -31   0    0.57    0.28
   2 -31   0    0.03    0.22
  -2 -31   0    0.55    0.29
   0 -32   0    3.31    0.50
   1 -32   0    2.66    0.45
  -1 -32   0    2.57    0.47
   2 -32   0   -0.35    0.20
   0 -33   0    1.27    0.38
   1 -33   0    2.94    0.49
  -1 -33   0    3.16    0.51
   2 -33   0    0.09    0.26
   1 -34   0    0.30    0.29
   2 -34   0    0.07    0.28
  -8   0   1   -0.44    0.16
   8   0  -1    0.01    0.19
   7   0  -1   -0.03    0.15
  -7   0   1   -0.14    0.15
   7   0  -1   -0.05    0.15
  -7   0   1    0.03    0.16
   6   0  -1    0.16    0.14
   6   0  -1    0.14    0.15
  -6   0   1   -0.04    0.14
  -6   0   1    0.03    0.14
   5   0  -1    0.05    0.14
   5   0  -1   -0.04    0.11
  -5   0   1   -0.03    0.13
  -5   0   1   -0.09    0.12
  -4   0   1   -0.03    0.07
   4   0  -1   -0.03    0.10
   4   0  -1    0.10    0.12
  -4   0   1    0.02    0.10
  -4   0   1    0.12    0.13
   3   0  -1    0.17    0.09
  -3   0   1   -0.03    0.08
  -3   0   1    0.01    0.05
  -3   0   1   -0.03    0.08
   3   0  -1   -0.01    0.07
  -2   0   1    0.03    0.06
   2   0  -1    0.04    0.06
  -2   0   1    0.04    0.03
  -2   0   1   -0.02    0.06
   2   0  -1    0.00    0.06
   1   0  -1    0.01    0.02
  -1   0   1   -0.01    0.03
   0   0  -1    0.32    0.06
   1   0   1   -0.06    0.05
  -1   0  -1    0.00    0.06
  -1   0  -1   -0.07    0.05
  -2   0  -1   -0.01    0.06
   2   0   1   -0.05    0.06
  -2   0  -1    0.03    0.07
   2   0   1    0.03    0.06
  -2   0  -1    0.05    0.07
  -3   0  -1   -0.13    0.06
  -3   0  -1    0.11    0.10
  -3   0  -1   -0.15    0.07
   3   0   1   -0.02    0.08
   3   0   1   -0.01    0.08
  -4   0  -1    0.02    0.12
   4   0   1    0.05    0.12
   4   0   1    0.08    0.12
  -4   0  -1   -0.04    0.11
  -4   0  -1   -0.01    0.09
   5   0   1   -0.09    0.11
   5   0   1   -0.04    0.15
  -5   0  -1    0.32    0.15
  -5   0  -1    0.12    0.15
  -5   0  -1   -0.05    0.10
   6   0   1   -0.03    0.15
  -6   0  -1    0.11    0.16
  -6   0  -1   -0.03    0.15
   6   0   1   -0.03    0.13
  -7   0  -1    0.02    0.18
  -7   0  -1   -0.12    0.15
   7   0   1   -0.32    0.13
   7   0   1   -0.08    0.16
  -8  -1   1    0.05    0.20
   8  -1  -1   -0.02    0.21
  -8   1   1    0.22    0.22
   8   1  -1   -0.39    0.16
  -7  -1   1    0.27    0.21
   7  -1  -1    0.42    0.22
   7  -1  -1    0.72    0.24
  -7  -1   1    0.33    0.22
   7   1  -1    0.40    0.20
  -7   1   1    0.57    0.23
   7   1  -1    0.57    0.23
  -7   1   1    0.21    0.20
  -6  -1   1    1.45    0.27
   6  -1  -1    1.31    0.27
  -6  -1   1    1.93    0.30
   6  -1  -1    1.17    0.24
   6   1  -1    1.23    0.27
  -6   1   1    1.41    0.26
   6   1  -1    1.34    0.26
  -6   1   1    1.06    0.25
   5  -1  -1    3.20    0.35
  -5  -1   1    2.91    0.33
  -5  -1   1    3.28    0.34
   5  -1  -1    3.07    0.34
   5   1  -1    2.45    0.31
  -5   1   1    2.69    0.32
  -5   1   1    2.70    0.32
   5   1  -1    2.85    0.32
  -4  -1   1   46.66    1.43
  -4  -1   1   49.99    1.33
  -4  -1   1   49.12    1.43
   4  -1  -1   49.33    1.44
   4  -1  -1   47.72    1.42
  -4   1   1   50.55    1.31
   4   1  -1   49.50    1.43
  -4   1   1   47.17    1.44
  -4   1   1   48.86    1.43
   4   1  -1   48.60    1.42
   3  -1  -1    4.85    0.28
   3  -1  -1    4.72    0.28
  -3  -1   1    4.86    0.21
  -3  -1   1    4.98    0.29
  -3  -1   1    5.15    0.29
   3   1  -1    4.83    0.28
  -3   1   1    4.63    0.28
  -3   1   1    4.64    0.28
   3   1  -1    4.39    0.26
  -3   1   1    4.62    0.19
   2  -1  -1    2.18    0.17
  -2  -1   1    1.79    0.17
   2  -1  -1    2.04    0.16
  -2  -1   1    1.87    0.17
  -2  -1   1    1.97    0.12
  -2   1   1    1.93    0.08
   2   1  -1    2.05    0.15
   2   1  -1    2.34    0.15
  -2   1   1    1.90    0.17
  -2   1   1    2.03    0.18
  -1  -1   1  176.79    4.39
   1  -1  -1  175.20    4.38
   1  -1  -1  178.91    4.22
  -1   1   1  179.83    4.23
   1   1  -1  179.00    4.20
   1   1  -1  185.18    4.24
   0  -1  -1   13.44    0.37
   0  -1  -1   10.62    0.37
   0  -1  -1   13.46    0.35
   0   1  -1   13.21    0.37
   0   1  -1   13.23    0.35
   0   1  -1   13.08    0.39
  -1  -1  -1   88.02    2.29
   1  -1   1   90.88    2.19
  -1   1  -1   89.83    2.29
  -1   1  -1   90.79    2.19
   1   1   1   89.12    2.20
  -2  -1  -1    6.72    0.31
   2  -1   1    6.20    0.30
  -2  -1  -1    7.36    0.30
   2  -1   1    7.26    0.32
  -2  -1  -1    7.28    0.30
   2   1   1    6.90    0.31
   2   1   1    6.94    0.31
  -2   1  -1    6.67    0.31
  -2   1  -1    6.98    0.31
  -2   1  -1    6.86    0.31
   3  -1   1   23.62    0.82
   3  -1   1   25.58    0.83
  -3  -1  -1   24.05    0.80
  -3  -1  -1   24.70    0.81
  -3  -1  -1   25.18    0.79
   3   1   1   24.76    0.83
  -3   1  -1   26.10    0.81
  -3   1  -1   24.38    0.80
  -3   1  -1   25.95    0.82
   3   1   1   25.70    0.84
   4  -1   1    2.41    0.29
  -4  -1  -1    3.64    0.33
   4  -1   1    2.88    0.31
  -4  -1  -1    2.68    0.27
  -4  -1  -1    2.83    0.29
  -4   1  -1    2.80    0.27
  -4   1  -1    2.96    0.30
   4   1   1    2.72    0.30
   4   1   1    2.73    0.31
  -4   1  -1    2.92    0.30
   5  -1   1    2.82    0.36
   5  -1   1    2.66    0.33
  -5  -1  -1    2.77    0.32
  -5  -1  -1    3.04    0.34
  -5  -1  -1    3.10    0.31
  -5   1  -1    2.64    0.33
   5   1   1    3.11    0.35
  -5   1  -1    2.59    0.33
  -5   1  -1    2.64    0.29
   5   1   1    3.68    0.40
   6  -1   1    2.96    0.41
  -6  -1  -1    2.33    0.35
   6  -1   1    2.70    0.37
  -6  -1  -1    2.20    0.33
   6   1   1    2.58    0.39
  -6   1  -1    2.61    0.36
  -6   1  -1    2.74    0.37
   6   1   1    3.18    0.39
   7  -1   1   -0.11    0.15
   7  -1   1    0.69    0.25
  -7  -1  -1    0.40    0.22
  -7  -1  -1   -0.04    0.17
  -7   1  -1    0.42    0.22
   7   1   1    0.36    0.22
   7   1   1    0.17    0.20
  -7   1  -1    0.40    0.22
   8  -2  -1    1.06    0.32
  -8  -2   1    0.60    0.25
  -8   2   1    0.90    0.29
   8   2  -1    0.16    0.22
   7  -2  -1    0.57    0.25
  -7  -2   1    0.68    0.25
  -7  -2   1    0.51    0.23
   7  -2  -1    0.23    0.20
  -7   2   1    0.61    0.23
   7   2  -1    0.45    0.23
   7   2  -1    0.32    0.19
  -7   2   1    0.44    0.21
   6  -2  -1    3.83    0.41
  -6  -2   1    3.30    0.39
  -6  -2   1    4.16    0.44
   6  -2  -1    3.59    0.41
  -6   2   1    2.57    0.36
   6   2  -1    3.35    0.37
   6   2  -1    2.74    0.36
  -6   2   1    3.01    0.38
   5  -2  -1    0.14    0.15
   5  -2  -1    0.24    0.15
  -5  -2   1    0.05    0.15
  -5  -2   1    0.00    0.13
  -5   2   1   -0.17    0.11
  -5   2   1    0.13    0.16
   5   2  -1    0.00    0.12
   5   2  -1   -0.09    0.11
  -4  -2   1    2.17    0.25
   4  -2  -1    2.11    0.26
  -4  -2   1    1.48    0.22
  -4  -2   1    1.49    0.16
   4  -2  -1    1.86    0.25
   4   2  -1    1.62    0.22
   4   2  -1    1.30    0.20
  -4   2   1    2.04    0.25
  -4   2   1    1.82    0.15
  -4   2   1    1.55    0.22
   3  -2  -1    7.69    0.37
   3  -2  -1    7.84    0.36
  -3  -2   1    7.92    0.37
  -3  -2   1    7.75    0.30
  -3  -2   1    7.44    0.37
  -3   2   1    6.95    0.25
  -3   2   1    7.06    0.36
   3   2  -1    8.02    0.36
   3   2  -1    7.65    0.35
  -3   2   1    7.39    0.36
   2  -2  -1  185.00    4.62
   2  -2  -1  195.91    4.59
  -2  -2   1  191.44    4.57
  -2  -2   1  194.61    4.74
  -2  -2   1  197.03    4.61
  -2   2   1  182.10    4.56
  -2   2   1  195.29    4.60
  -1  -2   1   50.80    1.32
   1  -2  -1   50.61    1.29
   1  -2  -1   51.86    1.27
   1   2  -1   52.53    1.25
  -1   2   1   51.50    1.28
   1   2  -1   51.17    1.29
   0  -2  -1    0.89    0.08
   0  -2  -1    0.64    0.07
   0  -2  -1    0.88    0.06
   0   2  -1    0.92    0.09
   0   2  -1    0.89    0.06
   0   2  -1    0.92    0.09
  -1  -2  -1  214.68    5.01
  -1  -2  -1  215.10    5.30
  -1  -2  -1  205.07    5.07
   1  -2   1  215.65    5.04
  -1  -2  -1  209.05    5.03
  -1   2  -1  217.52    5.05
  -1   2  -1  215.49    5.29
   2  -2   1    5.40    0.27
  -2  -2  -1    4.85    0.24
  -2  -2  -1    4.85    0.24
   2  -2   1    5.36    0.27
  -2  -2  -1    5.52    0.28
  -2   2  -1    5.21    0.26
  -2   2  -1    5.19    0.26
   2   2   1    5.03    0.26
  -2   2  -1    4.99    0.26
   2   2   1    5.39    0.27
  -3  -2  -1   42.49    1.23
  -3  -2  -1   41.61    1.19
   3  -2   1   40.90    1.22
  -3  -2  -1   41.18    1.17
   3  -2   1   39.57    1.21
   3   2   1   40.75    1.22
  -3   2  -1   41.16    1.21
  -3   2  -1   41.05    1.19
   3   2   1   43.15    1.24
  -3   2  -1   41.97    1.21
   4  -2   1    0.31    0.14
  -4  -2  -1    0.39    0.14
  -4  -2  -1    0.74    0.17
  -4  -2  -1    0.83    0.16
   4  -2   1    0.38    0.15
  -4   2  -1    0.73    0.15
   4   2   1    0.56    0.18
  -4   2  -1    0.53    0.16
  -4   2  -1    0.52    0.16
   4   2   1    0.49    0.16
   5  -2   1    5.53    0.41
  -5  -2  -1    5.60    0.38
  -5  -2  -1    5.17    0.39
   5  -2   1    4.62    0.45
  -5  -2  -1    5.62    0.40
  -5   2  -1    5.16    0.35
  -5   2  -1    5.82    0.42
  -5   2  -1    5.28    0.41
   5   2   1    5.35    0.48
   5   2   1    5.47    0.41
   6  -2   1   -0.02    0.15
  -6  -2  -1   -0.01    0.14
   6  -2   1    0.11    0.17
  -6  -2  -1   -0.01    0.15
  -6   2  -1   -0.09    0.14
  -6   2  -1   -0.10    0.13
   6   2   1   -0.05    0.14
   6   2   1    0.13    0.16
  -7  -2  -1    0.10    0.19
   7  -2   1    0.40    0.22
   7  -2   1    0.23    0.22
  -7  -2  -1    0.08    0.18
   7   2   1    0.43    0.22
   7   2   1    0.09    0.19
  -7   2  -1   -0.10    0.15
  -7   2  -1    0.20    0.20
  -8  -3   1    0.40    0.24
   8  -3  -1    0.20    0.24
   8   3  -1    0.21    0.23
  -8   3   1    0.14    0.24
   7  -3  -1    0.05    0.19
  -7  -3   1    0.03    0.17
   7  -3  -1    0.00    0.16
  -7  -3   1   -0.04    0.18
   7   3  -1    0.27    0.18
   7   3  -1    0.10    0.18
  -7   3   1    0.08    0.18
  -7   3   1    0.10    0.18
   6  -3  -1   -0.03    0.14
   6  -3  -1   -0.09    0.13
  -6  -3   1   -0.08    0.14
  -6  -3   1    0.01    0.15
  -6   3   1    0.07    0.15
  -6   3   1    0.03    0.15
   6   3  -1    0.12    0.15
   6   3  -1    0.02    0.13
   5  -3  -1    0.38    0.18
  -5  -3   1    0.22    0.16
  -5  -3   1    0.31    0.16
   5  -3  -1    0.33    0.17
  -5   3   1    0.32    0.18
   5   3  -1    0.27    0.15
   5   3  -1    0.31    0.16
  -5   3   1    0.59    0.18
  -4  -3   1    5.67    0.28
   4  -3  -1    5.24    0.35
  -4  -3   1    5.46    0.36
   4  -3  -1    6.15    0.38
  -4  -3   1    6.10    0.38
  -4   3   1    5.98    0.37
   4   3  -1    5.57    0.35
   4   3  -1    6.19    0.37
  -4   3   1    5.29    0.24
  -4   3   1    5.83    0.36
  -3  -3   1   78.55    2.09
   3  -3  -1   80.56    2.11
  -3  -3   1   81.21    2.08
   3  -3  -1   80.81    2.10
  -3  -3   1   82.11    2.09
   3   3  -1   80.33    2.07
  -3   3   1   77.68    2.01
   3   3  -1   81.72    2.08
  -3   3   1   79.81    2.10
  -3   3   1   79.89    2.09
   2  -3  -1    6.25    0.29
  -2  -3   1    6.35    0.29
   2  -3  -1    6.83    0.30
   2  -3  -1    6.90    0.20
  -2  -3   1    6.66    0.26
  -2   3   1    6.52    0.29
   2   3  -1    6.70    0.27
  -2   3   1    6.37    0.29
   2   3  -1    6.81    0.27
  -1  -3   1    4.40    0.20
   1  -3  -1    4.62    0.16
   1  -3  -1    4.98    0.21
   1   3  -1    4.90    0.16
  -1   3   1    4.68    0.19
   1   3  -1    4.34    0.20
   0  -3  -1    2.42    0.13
   0  -3  -1    2.47    0.14
   0  -3  -1    2.38    0.09
   0  -3   1    2.41    0.09
   0   3  -1    2.64    0.13
   0   3  -1    2.38    0.14
   1  -3   1    0.52    0.09
  -1  -3  -1    0.58    0.09
  -1  -3  -1    0.34    0.09
  -1  -3  -1    0.47    0.09
  -1  -3  -1    0.67    0.08
  -1   3  -1    0.47    0.09
  -1   3  -1    0.46    0.09
  -1   3  -1    0.43    0.09
   2  -3   1   13.46    0.48
   2  -3   1   13.55    0.48
  -2  -3  -1   13.50    0.49
  -2   3  -1   13.09    0.48
   2   3   1   13.37    0.49
   2   3   1   13.38    0.48
  -2   3  -1   13.09    0.47
  -2   3  -1   13.23    0.48
   3  -3   1   70.60    1.93
  -3  -3  -1   70.66    1.88
  -3  -3  -1   72.54    1.86
  -3  -3  -1   71.60    1.96
   3  -3   1   68.46    1.91
  -3   3  -1   73.17    1.94
  -3   3  -1   70.79    1.89
  -3   3  -1   71.09    1.91
   3   3   1   70.25    1.92
   3   3   1   71.62    1.93
   4  -3   1   12.05    0.57
  -4  -3  -1   12.42    0.55
   4  -3   1   11.62    0.56
  -4  -3  -1   12.85    0.55
  -4  -3  -1   12.17    0.55
  -4   3  -1   12.80    0.57
   4   3   1   12.70    0.57
  -4   3  -1   11.85    0.56
  -4   3  -1   12.05    0.52
   4   3   1   12.00    0.57
  -5  -3  -1    0.59    0.19
  -5  -3  -1    0.79    0.20
  -5  -3  -1    0.58    0.17
   5  -3   1    0.54    0.19
   5  -3   1    0.38    0.18
  -5   3  -1    1.09    0.23
  -5   3  -1    0.74    0.18
   5   3   1    0.93    0.24
   5   3   1    0.56    0.19
  -5   3  -1    0.83    0.21
   6  -3   1    0.38    0.20
  -6  -3  -1    0.33    0.18
  -6  -3  -1    0.08    0.18
   6  -3   1    0.11    0.16
  -6   3  -1    0.46    0.21
   6   3   1    0.21    0.17
  -6   3  -1    0.41    0.20
   6   3   1    0.16    0.18
   7  -3   1    0.47    0.22
  -7  -3  -1   -0.21    0.15
   7  -3   1   -0.01    0.18
  -7  -3  -1   -0.02    0.18
  -7   3  -1   -0.24    0.15
  -7   3  -1    0.00    0.18
   7   3   1    0.14    0.20
   7   3   1    0.08    0.21
  -8  -4   1    1.47    0.33
   8  -4  -1    1.16    0.34
  -8   4   1    1.05    0.32
   8   4  -1    1.47    0.35
  -7  -4   1    0.88    0.27
   7  -4  -1    0.94    0.27
  -7  -4   1    0.71    0.24
   7  -4  -1    1.08    0.29
  -7   4   1    0.69    0.25
   7   4  -1    1.04    0.28
   7   4  -1    1.04    0.27
  -7   4   1    0.98    0.29
  -6  -4   1    0.09    0.16
   6  -4  -1    0.17    0.17
  -6  -4   1   -0.09    0.14
   6  -4  -1   -0.19    0.11
  -6   4   1   -0.01    0.16
   6   4  -1    0.04    0.15
   6   4  -1    0.08    0.14
  -6   4   1    0.28    0.17
  -5  -4   1    0.39    0.18
   5  -4  -1    0.78    0.21
  -5  -4   1    0.75    0.21
   5  -4  -1    0.60    0.20
  -5   4   1    0.63    0.19
   5   4  -1    1.17    0.22
  -5   4   1    0.65    0.20
   5   4  -1    0.59    0.19
   4  -4  -1    0.75    0.18
   4  -4  -1    0.88    0.18
  -4  -4   1    0.54    0.12
  -4  -4   1    1.14    0.20
  -4  -4   1    0.87    0.19
   4   4  -1    0.38    0.13
  -4   4   1    0.88    0.18
  -4   4   1    0.66    0.17
   4   4  -1    0.81    0.17
  -3  -4   1   52.00    1.40
  -3  -4   1   53.53    1.39
   3  -4  -1   50.86    1.42
   3  -4  -1   50.87    1.42
  -3  -4   1   48.59    1.40
  -3   4   1   51.27    1.40
  -3   4   1   50.03    1.31
  -3   4   1   49.03    1.41
  -2  -4   1   91.95    2.29
   2  -4  -1   94.29    2.26
   2  -4  -1   94.67    2.31
  -2  -4   1   92.80    2.35
   2  -4  -1   88.86    2.29
  -2   4   1   89.95    2.27
  -2   4   1   90.82    2.28
   2   4  -1   89.54    2.25
   2   4  -1   91.34    2.24
   2   4  -1   89.79    2.27
   1  -4  -1    7.82    0.29
  -1  -4   1    7.28    0.29
   1  -4  -1    7.86    0.25
   1  -4  -1    7.51    0.29
   1   4  -1    7.66    0.22
  -1   4   1    7.43    0.26
   1   4  -1    6.81    0.27
   0  -4  -1    2.76    0.09
   0  -4   1    2.69    0.16
   0  -4  -1    2.90    0.15
   0  -4   1    2.84    0.10
   0  -4  -1    2.83    0.15
   0   4  -1    2.66    0.14
  -1  -4  -1    3.77    0.19
  -1  -4  -1    3.76    0.19
  -1  -4  -1    3.78    0.16
   1  -4   1    3.69    0.19
  -1  -4  -1    3.75    0.21
  -1   4  -1    3.75    0.20
  -1   4  -1    3.73    0.20
  -1   4  -1    4.00    0.21
   2  -4   1  106.27    2.67
  -2  -4  -1  105.61    2.78
   2  -4   1  106.79    2.65
  -2  -4  -1  106.55    2.59
  -2  -4  -1  107.60    2.61
   2   4   1  106.19    2.67
  -2   4  -1  107.37    2.76
  -2   4  -1  107.09    2.65
  -2   4  -1  105.04    2.66
   3  -4   1    0.49    0.13
  -3  -4  -1    0.43    0.11
  -3  -4  -1    0.44    0.12
   3  -4   1    0.46    0.14
  -3  -4  -1    0.45    0.12
  -3   4  -1    0.40    0.14
   3   4   1    0.47    0.13
  -3   4  -1    0.23    0.11
   3   4   1    0.69    0.15
  -3   4  -1    0.41    0.11
   4  -4   1    4.74    0.35
  -4  -4  -1    4.43    0.32
  -4  -4  -1    5.09    0.34
   4  -4   1    5.59    0.39
  -4  -4  -1    5.41    0.35
   4   4   1    4.93    0.35
  -4   4  -1    4.67    0.32
   4   4   1    5.04    0.37
  -4   4  -1    4.59    0.35
  -4   4  -1    5.59    0.38
  -5  -4  -1   -0.08    0.12
  -5  -4  -1    0.23    0.14
   5  -4   1    0.07    0.15
   5  -4   1    0.01    0.13
  -5  -4  -1    0.17    0.14
  -5   4  -1    0.13    0.15
  -5   4  -1    0.08    0.13
  -5   4  -1    0.05    0.15
   5   4   1   -0.02    0.14
   5   4   1    0.06    0.14
  -6  -4  -1    0.92    0.23
   6  -4   1    0.54    0.21
   6  -4   1    0.30    0.19
  -6  -4  -1    0.38    0.20
   6   4   1    0.59    0.21
  -6   4  -1    0.88    0.24
   6   4   1    0.51    0.21
  -6   4  -1    0.40    0.20
   7  -4   1    0.63    0.25
  -7  -4  -1    0.46    0.24
  -7  -4  -1    0.48    0.23
   7  -4   1    0.60    0.25
  -7   4  -1    0.99    0.29
   7   4   1    0.91    0.28
  -7   4  -1    0.71    0.26
   7   4   1    1.10    0.28
   8  -5  -1    0.08    0.22
  -8  -5   1   -0.01    0.19
  -8   5   1    0.36    0.23
   8   5  -1    0.09    0.21
   7  -5  -1    1.70    0.33
  -7  -5   1    1.81    0.32
  -7  -5   1    1.72    0.33
   7  -5  -1    1.34    0.31
  -7   5   1    1.22    0.31
   7   5  -1    1.28    0.28
   7   5  -1    1.32    0.30
  -7   5   1    1.50    0.32
  -6  -5   1    4.00    0.42
   6  -5  -1    3.10    0.39
   6  -5  -1    3.50    0.42
  -6  -5   1    3.12    0.38
   6   5  -1    3.76    0.40
   6   5  -1    3.30    0.39
  -6   5   1    2.95    0.38
  -6   5   1    4.01    0.43
   5  -5  -1   14.58    0.68
   5  -5  -1   15.01    0.68
  -5  -5   1   14.76    0.67
  -5  -5   1   14.45    0.67
   5   5  -1   13.69    0.63
  -5   5   1   15.07    0.68
  -5   5   1   15.37    0.69
   5   5  -1   14.76    0.65
  -4  -5   1    4.34    0.33
   4  -5  -1    4.74    0.34
  -4  -5   1    4.78    0.34
   4  -5  -1    4.60    0.34
  -4  -5   1    4.99    0.29
  -4   5   1    5.36    0.35
  -4   5   1    4.94    0.34
   4   5  -1    4.48    0.32
   4   5  -1    4.65    0.32
   3  -5  -1    3.58    0.17
   3  -5  -1    3.34    0.26
  -3  -5   1    3.72    0.25
  -3  -5   1    3.37    0.25
   3  -5  -1    3.66    0.26
  -3  -5   1    3.96    0.23
   3   5  -1    2.72    0.21
   3   5  -1    2.96    0.22
  -3   5   1    3.36    0.24
  -3   5   1    3.36    0.24
   2  -5  -1   26.11    0.81
   2  -5  -1   28.06    0.73
  -2  -5   1   28.22    0.82
   2  -5  -1   28.02    0.82
  -2  -5   1   27.56    0.80
   2   5  -1   26.39    0.79
  -2   5   1   26.97    0.79
   2   5  -1   27.56    0.76
   2   5  -1   28.10    0.76
  -2   5   1   27.05    0.79
   1  -5  -1    0.53    0.08
   1  -5  -1    0.26    0.08
   1  -5  -1    0.31    0.08
  -1  -5   1    0.40    0.09
   1   5  -1    0.46    0.05
   1   5  -1    0.49    0.08
  -1   5   1    0.41    0.08
   1   5  -1    0.42    0.08
   0  -5   1    3.92    0.13
   0  -5   1    4.03    0.21
   0  -5  -1    4.10    0.19
   0  -5  -1    4.20    0.20
   0   5  -1    4.02    0.19
  -1  -5  -1    2.16    0.17
   1  -5   1    1.88    0.14
  -1  -5  -1    1.99    0.11
  -1  -5  -1    1.81    0.14
  -1  -5  -1    1.83    0.16
  -1   5  -1    1.71    0.16
  -1   5  -1    1.60    0.15
  -1   5  -1    1.87    0.16
  -2  -5  -1    7.86    0.31
   2  -5   1    7.74    0.34
  -2  -5  -1    7.73    0.36
  -2  -5  -1    8.45    0.35
   2  -5   1    8.31    0.35
  -2  -5  -1    8.32    0.31
  -2   5  -1    8.35    0.35
  -2   5  -1    8.23    0.36
  -2   5  -1    7.68    0.35
   2   5   1    8.02    0.36
   3  -5   1    9.97    0.45
  -3  -5  -1    9.72    0.45
   3  -5   1    9.26    0.44
  -3   5  -1   10.64    0.46
  -3   5  -1    9.51    0.44
   3   5   1    9.55    0.45
   3   5   1    9.98    0.46
  -3   5  -1   11.34    0.45
  -4  -5  -1    1.04    0.19
   4  -5   1    1.02    0.21
   4  -5   1    1.31    0.23
  -4  -5  -1    0.89    0.18
  -4  -5  -1    0.61    0.17
  -4   5  -1    0.91    0.18
  -4   5  -1    1.21    0.22
  -4   5  -1    1.17    0.22
   4   5   1    1.05    0.20
   4   5   1    0.92    0.21
  -5  -5  -1    7.11    0.45
   5  -5   1    6.44    0.45
  -5  -5  -1    6.58    0.43
  -5  -5  -1    7.03    0.45
   5  -5   1    7.01    0.47
  -5   5  -1    6.32    0.45
   5   5   1    7.54    0.47
  -5   5  -1    7.22    0.42
  -5   5  -1    6.94    0.46
   5   5   1    6.49    0.45
  -6  -5  -1    4.78    0.46
   6  -5   1    5.36    0.52
  -6  -5  -1    5.50    0.50
   6  -5   1    4.78    0.50
   6   5   1    4.62    0.48
  -6   5  -1    3.71    0.43
   6   5   1    4.11    0.45
  -6   5  -1    5.22    0.50
  -7  -5  -1    0.08    0.17
   7  -5   1   -0.03    0.18
   7  -5   1    0.13    0.20
  -7  -5  -1    0.13    0.19
   7   5   1    0.21    0.19
   7   5   1    0.25    0.20
  -7   5  -1    0.12    0.19
  -7   5  -1   -0.26    0.14
  -8  -6   1    0.47    0.25
   8  -6  -1    0.58    0.28
   8   6  -1    0.17    0.21
  -8   6   1    0.03    0.20
   7  -6  -1    0.48    0.22
  -7  -6   1    0.41    0.21
  -7  -6   1    0.23    0.21
   7  -6  -1    0.70    0.26
   7   6  -1    0.37    0.19
   7   6  -1    0.63    0.24
  -7   6   1    0.52    0.23
  -7   6   1    0.89    0.27
   6  -6  -1    0.20    0.19
  -6  -6   1    0.33    0.19
  -6  -6   1    0.32    0.18
   6  -6  -1    0.55    0.20
  -6   6   1    0.75    0.23
  -6   6   1    0.54    0.22
   6   6  -1    0.54    0.19
   6   6  -1    0.13    0.17
   5  -6  -1    0.55    0.20
  -5  -6   1    0.50    0.18
  -5  -6   1    0.54    0.19
   5  -6  -1    0.71    0.20
  -5   6   1    0.71    0.21
   5   6  -1    1.02    0.22
  -5   6   1    1.02    0.24
   5   6  -1    0.76    0.19
  -4  -6   1    0.48    0.13
   4  -6  -1    0.28    0.14
  -4  -6   1    0.35    0.15
   4  -6  -1    0.57    0.17
  -4  -6   1    0.68    0.17
   4   6  -1    0.70    0.15
  -4   6   1    0.36    0.15
  -4   6   1    0.48    0.16
   4   6  -1    0.71    0.15
   3  -6  -1   35.86    1.10
   3  -6  -1   36.33    0.99
  -3  -6   1   37.24    1.09
   3  -6  -1   37.05    1.11
  -3  -6   1   36.29    1.07
  -3  -6   1   38.02    1.09
   3   6  -1   35.86    1.04
  -3   6   1   36.64    1.08
   3   6  -1   38.23    1.06
  -3   6   1   35.03    1.08
   2  -6  -1   11.51    0.36
  -2  -6   1   11.12    0.41
   2  -6  -1   11.54    0.43
   2  -6  -1   11.13    0.43
  -2  -6   1   10.45    0.42
  -2   6   1   11.31    0.41
   2   6  -1   10.92    0.37
   2   6  -1   10.82    0.40
  -2   6   1   10.84    0.40
   2   6  -1   11.38    0.37
   1  -6  -1    0.05    0.07
   1  -6  -1   -0.04    0.06
  -1  -6   1   -0.06    0.06
   1  -6  -1    0.01    0.06
   1   6  -1   -0.02    0.05
   1   6  -1    0.01    0.05
   1   6  -1   -0.02    0.03
  -1   6   1    0.02    0.05
   0  -6  -1    3.05    0.17
   0  -6   1    3.06    0.12
   0  -6   1    3.16    0.21
   0  -6  -1    3.12    0.20
   0  -6  -1    3.24    0.18
   0   6  -1    3.05    0.17
  -1  -6  -1    6.12    0.30
  -1  -6  -1    6.44    0.27
   1  -6   1    6.19    0.25
  -1  -6  -1    6.30    0.20
  -1  -6  -1    6.21    0.26
  -1   6  -1    5.81    0.27
  -1   6  -1    5.56    0.27
  -1   6  -1    6.37    0.28
  -2  -6  -1   21.19    0.62
   2  -6   1   21.30    0.67
  -2  -6  -1   20.40    0.61
  -2  -6  -1   20.35    0.67
   2  -6   1   21.87    0.68
  -2  -6  -1   21.87    0.72
  -2   6  -1   21.55    0.69
   2   6   1   21.56    0.69
  -2   6  -1   21.36    0.68
  -2   6  -1   20.88    0.69
  -3  -6  -1    7.80    0.36
   3  -6   1    8.57    0.41
   3  -6   1    8.61    0.41
  -3  -6  -1    7.27    0.35
  -3  -6  -1    7.70    0.40
  -3   6  -1    7.60    0.37
   3   6   1    8.19    0.40
  -3   6  -1    7.41    0.39
  -3   6  -1    8.42    0.40
   3   6   1    8.16    0.41
  -4  -6  -1   46.81    1.45
  -4  -6  -1   47.03    1.46
   4  -6   1   53.54    1.55
   4  -6   1   49.66    1.53
  -4  -6  -1   52.17    1.55
  -4   6  -1   53.86    1.54
   4   6   1   54.00    1.55
  -4   6  -1   51.88    1.50
  -4   6  -1   51.15    1.54
   4   6   1   51.14    1.54
  -5  -6  -1    3.96    0.39
  -5  -6  -1    4.14    0.39
  -5  -6  -1    4.39    0.36
   5  -6   1    4.20    0.42
   5  -6   1    4.40    0.44
   5   6   1    3.96    0.40
  -5   6  -1    3.46    0.39
   5   6   1    4.81    0.46
  -5   6  -1    4.04    0.41
  -6  -6  -1    0.23    0.17
   6  -6   1    0.17    0.19
   6  -6   1   -0.04    0.15
  -6  -6  -1    0.01    0.15
  -6   6  -1   -0.07    0.16
   6   6   1    0.10    0.17
  -6   6  -1    0.26    0.20
   6   6   1    0.12    0.15
   7  -6   1    0.57    0.24
  -7  -6  -1    0.10    0.20
  -7  -6  -1    0.59    0.23
   7  -6   1    0.42    0.22
   7   6   1    1.05    0.28
   7   6   1    0.85    0.26
  -7   6  -1    0.56    0.23
  -7   6  -1    0.82    0.26
  -8  -7   1    0.34    0.23
   8  -7  -1    0.00    0.19
   8   7  -1    0.07    0.20
  -8   7   1   -0.09    0.17
  -7  -7   1   -0.03    0.17
  -7  -7   1    0.27    0.20
   7  -7  -1    0.13    0.18
   7  -7  -1    0.01    0.19
  -7   7   1    0.38    0.21
   7   7  -1    0.35    0.21
  -7   7   1    0.21    0.20
   7   7  -1    0.35    0.21
   6  -7  -1    2.36    0.35
  -6  -7   1    3.07    0.37
   6  -7  -1    2.30    0.35
  -6  -7   1    2.84    0.36
   6   7  -1    3.47    0.40
   6   7  -1    2.43    0.32
  -6   7   1    3.50    0.42
  -6   7   1    2.42    0.35
   5  -7  -1   25.89    0.98
  -5  -7   1   25.05    0.94
  -5  -7   1   24.99    0.94
   5  -7  -1   24.71    0.97
   5   7  -1   24.73    0.91
  -5   7   1   27.50    1.00
   5   7  -1   25.40    0.93
  -5   7   1   26.87    0.99
  -4  -7   1    4.23    0.31
   4  -7  -1    4.72    0.34
  -4  -7   1    4.32    0.32
   4  -7  -1    4.70    0.35
  -4  -7   1    4.07    0.29
  -4   7   1    4.67    0.34
  -4   7   1    4.06    0.32
   3  -7  -1    0.35    0.13
   3  -7  -1    0.40    0.08
  -3  -7   1    0.21    0.10
   3  -7  -1    0.25    0.11
  -3  -7   1    0.23    0.11
  -3  -7   1    0.46    0.12
  -3   7   1    0.25    0.12
   3   7  -1    0.51    0.12
  -3   7   1    0.18    0.10
   3   7  -1    0.27    0.10
  -2  -7   1   23.74    0.76
   2  -7  -1   23.04    0.74
   2  -7  -1   23.62    0.67
   2  -7  -1   23.64    0.74
   2   7  -1   23.41    0.66
   2   7  -1   23.73    0.66
   2   7  -1   24.35    0.71
  -2   7   1   22.56    0.70
  -2   7   1   22.81    0.70
   1  -7  -1   33.72    0.95
  -1  -7   1   34.66    1.01
   1  -7  -1   33.99    0.95
   1  -7  -1   34.65    0.95
   1   7  -1   32.82    0.91
  -1   7   1   34.15    0.89
   1   7  -1   34.96    0.93
   1   7  -1   34.47    0.84
   0  -7   1  113.09    2.67
   0  -7  -1  115.08    2.91
   0  -7   1  116.36    2.94
   0  -7  -1  111.44    2.76
   0  -7  -1  113.06    2.79
   0   7  -1  114.23    2.74
   0   7  -1  112.08    2.75
  -1  -7  -1    0.59    0.06
   1  -7   1    0.47    0.09
  -1  -7  -1    0.31    0.08
  -1  -7  -1    0.29    0.08
  -1  -7  -1    0.43    0.10
  -1   7  -1    0.54    0.10
  -1   7  -1    0.45    0.10
   2  -7   1   34.73    0.98
  -2  -7  -1   33.64    0.91
  -2  -7  -1   34.82    0.99
  -2  -7  -1   33.90    1.05
   2  -7   1   33.97    0.98
  -2  -7  -1   32.50    0.90
  -2   7  -1   34.58    1.02
  -2   7  -1   32.52    0.99
   2   7   1   34.05    1.00
  -2   7  -1   33.68    0.99
  -3  -7  -1    9.14    0.38
  -3  -7  -1    8.16    0.42
   3  -7   1    8.32    0.41
   3  -7   1    8.72    0.43
  -3  -7  -1    8.78    0.37
  -3   7  -1    8.04    0.42
   3   7   1    8.13    0.41
   3   7   1    7.94    0.41
  -3   7  -1    8.56    0.40
  -3   7  -1    8.27    0.42
   4  -7   1   14.16    0.65
   4  -7   1   15.56    0.66
  -4  -7  -1   13.13    0.62
  -4   7  -1   15.85    0.67
  -4   7  -1   15.01    0.60
  -4   7  -1   14.73    0.65
   4   7   1   14.47    0.64
   4   7   1   15.91    0.66
  -5  -7  -1   21.80    0.84
  -5  -7  -1   22.47    0.87
   5  -7   1   21.42    0.89
  -5  -7  -1   21.64    0.83
   5  -7   1   21.16    0.88
   5   7   1   21.12    0.88
  -5   7  -1   21.33    0.88
   5   7   1   22.24    0.89
  -5   7  -1   22.15    0.90
   6  -7   1   -0.01    0.17
  -6  -7  -1   -0.01    0.14
  -6  -7  -1   -0.14    0.14
   6  -7   1    0.14    0.18
  -6   7  -1    0.10    0.17
   6   7   1   -0.06    0.15
  -6   7  -1    0.10    0.17
   6   7   1   -0.05    0.14
  -7  -7  -1    0.00    0.18
   7  -7   1   -0.08    0.17
  -7  -7  -1   -0.06    0.17
   7  -7   1   -0.04    0.18
  -7   7  -1   -0.01    0.17
   7   7   1    0.19    0.21
  -7   7  -1   -0.08    0.16
   7   7   1    0.40    0.20
   8  -8  -1    0.32    0.26
  -8  -8   1    0.20    0.23
  -8   8   1    0.25    0.24
   8   8  -1    0.74    0.28
   7  -8  -1    0.00    0.17
   7  -8  -1    0.08    0.19
  -7  -8   1    0.01    0.17
  -7  -8   1   -0.09    0.16
  -7   8   1    0.20    0.20
   7   8  -1   -0.01    0.16
   7   8  -1   -0.10    0.14
  -7   8   1   -0.09    0.17
  -6  -8   1   12.87    0.66
  -6  -8   1   10.55    0.62
   6  -8  -1   12.67    0.69
   6  -8  -1   11.47    0.66
  -6   8   1   12.40    0.68
   6   8  -1   11.21    0.60
   6   8  -1    9.95    0.59
  -6   8   1   14.21    0.71
  -5  -8   1    3.75    0.37
   5  -8  -1    2.87    0.34
   5  -8  -1    3.20    0.38
  -5  -8   1    3.19    0.34
   5   8  -1    3.21    0.34
  -5   8   1    2.85    0.35
  -5   8   1    3.21    0.36
   5   8  -1    3.33    0.35
  -4  -8   1    6.64    0.37
  -4  -8   1    6.64    0.40
   4  -8  -1    6.87    0.42
   4  -8  -1    6.32    0.40
  -4  -8   1    7.14    0.41
   4   8  -1    6.65    0.37
  -4   8   1    6.39    0.42
  -4   8   1    6.92    0.43
   4   8  -1    6.75    0.37
   3  -8  -1    2.25    0.24
  -3  -8   1    2.64    0.25
   3  -8  -1    1.96    0.23
  -3  -8   1    2.03    0.21
   3  -8  -1    2.35    0.17
  -3  -8   1    2.11    0.22
  -3   8   1    1.80    0.21
   3   8  -1    2.37    0.21
   3   8  -1    2.47    0.19
  -3   8   1    2.21    0.24
   2  -8  -1    3.64    0.23
   2  -8  -1    3.66    0.20
  -2  -8   1    2.98    0.24
   2  -8  -1    3.59    0.24
   2   8  -1    3.83    0.22
   2   8  -1    3.73    0.19
  -2   8   1    3.54    0.22
   2   8  -1    3.23    0.21
   2   8  -1    3.40    0.18
  -2   8   1    3.51    0.22
   1  -8  -1    4.21    0.23
  -1  -8   1    4.05    0.25
   1  -8  -1    3.58    0.22
   1  -8  -1    3.85    0.22
   1   8  -1    4.03    0.21
  -1   8   1    4.17    0.19
   1   8  -1    4.11    0.21
   1   8  -1    4.16    0.14
   0  -8  -1    6.65    0.28
   0  -8   1    6.96    0.33
   0  -8  -1    6.67    0.28
   0  -8   1    6.72    0.21
   0  -8  -1    7.36    0.32
   0   8  -1    6.62    0.28
   0   8  -1    7.00    0.28
  -1  -8  -1  121.58    3.01
  -1  -8  -1  121.31    2.87
  -1  -8  -1  122.04    3.17
   1  -8   1  123.03    3.17
   1  -8   1  118.85    2.96
   1  -8   1  123.74    2.95
  -1  -8  -1  121.70    2.99
  -1   8  -1  122.86    3.00
  -1   8  -1  123.96    2.99
  -2  -8  -1    1.47    0.19
  -2  -8  -1    1.94    0.20
   2  -8   1    1.37    0.16
  -2  -8  -1    1.48    0.14
   2  -8   1    1.52    0.17
  -2  -8  -1    1.83    0.15
   2   8   1    1.98    0.20
  -2   8  -1    1.59    0.17
  -2   8  -1    1.53    0.18
  -2   8  -1    1.53    0.18
  -3  -8  -1    1.23    0.16
  -3  -8  -1    1.10    0.16
   3  -8   1    1.26    0.19
   3  -8   1    1.00    0.17
  -3  -8  -1    1.22    0.19
  -3   8  -1    1.08    0.17
  -3   8  -1    1.23    0.19
  -3   8  -1    0.91    0.17
   3   8   1    1.09    0.18
   3   8   1    1.16    0.19
  -4  -8  -1    0.38    0.14
   4  -8   1    0.11    0.14
  -4  -8  -1    0.20    0.14
   4  -8   1    0.20    0.15
  -4  -8  -1    0.32    0.15
  -4   8  -1    0.24    0.15
   4   8   1    0.00    0.12
  -4   8  -1    0.10    0.11
  -4   8  -1    0.23    0.14
   4   8   1    0.10    0.13
   5  -8   1    5.82    0.43
  -5  -8  -1    6.25    0.43
   5  -8   1    6.51    0.47
   5   8   1    5.74    0.43
   5   8   1    6.70    0.46
  -5   8  -1    5.97    0.45
  -5   8  -1    6.06    0.46
  -6  -8  -1    3.77    0.41
  -6  -8  -1    4.81    0.46
   6  -8   1    3.39    0.43
   6  -8   1    4.55    0.48
   6   8   1    3.89    0.45
   6   8   1    4.88    0.48
  -6   8  -1    4.32    0.47
  -6   8  -1    4.02    0.46
   7  -8   1    0.23    0.21
   7  -8   1    0.21    0.21
  -7  -8  -1    0.09    0.19
  -7  -8  -1    0.40    0.22
   7   8   1    0.54    0.23
  -7   8  -1    0.34    0.22
   7   8   1    0.29    0.24
  -7   8  -1    0.34    0.24
   8  -9  -1    0.52    0.28
  -8  -9   1    0.12    0.22
  -8   9   1    0.59    0.27
   8   9  -1    0.40    0.25
  -7  -9   1    0.77    0.25
  -7  -9   1    0.95    0.26
   7  -9  -1    0.31    0.24
   7  -9  -1    0.62    0.25
   7   9  -1    0.41    0.21
  -7   9   1    0.73    0.25
  -7   9   1    0.95    0.28
   7   9  -1    0.75    0.24
  -6  -9   1    0.64    0.21
   6  -9  -1    1.02    0.26
   6  -9  -1    1.26    0.27
  -6  -9   1    1.13    0.26
   6   9  -1    0.86    0.21
  -6   9   1    1.03    0.26
  -6   9   1    1.39    0.29
   6   9  -1    0.76    0.23
   5  -9  -1    2.72    0.34
   5  -9  -1    3.20    0.38
  -5  -9   1    2.94    0.33
  -5  -9   1    2.41    0.31
  -5   9   1    2.67    0.35
  -5   9   1    2.78    0.35
  -4  -9   1    0.63    0.17
   4  -9  -1    0.58    0.17
  -4  -9   1    0.64    0.16
  -4  -9   1    0.81    0.18
   4  -9  -1    0.87    0.20
   4   9  -1    0.55    0.15
  -4   9   1    0.50    0.18
  -4   9   1    0.69    0.18
   4   9  -1    0.62    0.16
   3  -9  -1    0.17    0.11
  -3  -9   1    0.00    0.10
   3  -9  -1   -0.05    0.07
   3  -9  -1   -0.05    0.09
  -3  -9   1    0.01    0.07
  -3  -9   1    0.10    0.09
  -3   9   1   -0.08    0.09
  -3   9   1    0.00    0.09
   3   9  -1    0.04    0.08
   3   9  -1    0.05    0.08
   2  -9  -1    2.58    0.20
  -2  -9   1    2.73    0.25
   2  -9  -1    2.71    0.24
   2  -9  -1    2.37    0.18
  -2   9   1    2.48    0.19
   2   9  -1    2.59    0.20
   2   9  -1    2.38    0.16
  -2   9   1    2.35    0.21
   2   9  -1    2.68    0.16
   2   9  -1    2.31    0.18
   1  -9  -1   94.06    2.42
   1  -9  -1   97.98    2.51
   1  -9  -1   96.51    2.41
  -1  -9   1   94.03    2.56
   1   9  -1   94.31    2.36
   1   9  -1   97.12    2.38
  -1   9   1   98.81    2.34
   1   9  -1   97.96    2.28
   0  -9  -1   23.98    0.70
   0  -9  -1   23.90    0.75
   0  -9   1   23.37    0.77
   0  -9  -1   22.93    0.70
   0  -9   1   23.72    0.61
   0   9   1   23.25    0.57
   0   9  -1   23.28    0.68
   0   9  -1   22.91    0.68
  -1  -9  -1   -0.01    0.03
   1  -9   1    0.06    0.08
   1  -9   1   -0.01    0.06
   1  -9   1    0.09    0.06
  -1  -9  -1   -0.07    0.08
  -1  -9  -1    0.13    0.07
  -1  -9  -1    0.11    0.07
  -1   9  -1    0.08    0.07
  -1   9  -1    0.05    0.07
  -2  -9  -1   34.46    1.01
  -2  -9  -1   34.69    0.94
  -2  -9  -1   35.63    1.02
  -2  -9  -1   35.37    0.93
   2  -9   1   35.83    1.02
   2  -9   1   35.86    1.02
  -2  -9  -1   34.52    1.10
  -2   9  -1   35.22    1.04
  -2   9  -1   34.22    1.04
   3  -9   1    2.78    0.28
  -3  -9  -1    2.85    0.23
  -3  -9  -1    2.53    0.27
  -3  -9  -1    2.35    0.22
   3  -9   1    2.58    0.27
  -3   9  -1    2.84    0.28
  -3   9  -1    2.71    0.26
   3   9   1    2.94    0.28
  -3   9  -1    2.78    0.28
   3   9   1    2.76    0.27
  -4  -9  -1    9.69    0.52
   4  -9   1    9.28    0.51
   4  -9   1    9.30    0.50
  -4  -9  -1   10.46    0.47
  -4  -9  -1    9.97    0.46
   4   9   1    9.09    0.49
  -4   9  -1    9.17    0.51
  -4   9  -1    9.97    0.48
  -4   9  -1    8.47    0.50
   4   9   1    9.29    0.51
  -5  -9  -1    0.40    0.17
   5  -9   1    0.70    0.22
   5  -9   1    0.63    0.21
  -5  -9  -1    0.86    0.19
  -5  -9  -1    0.91    0.22
  -5   9  -1    0.74    0.21
  -5   9  -1    0.73    0.21
   5   9   1    0.16    0.16
   5   9   1    0.85    0.23
   6  -9   1    9.50    0.61
  -6  -9  -1    8.35    0.54
   6  -9   1    8.70    0.58
  -6  -9  -1    9.11    0.55
   6   9   1   10.15    0.61
   6   9   1    9.22    0.58
  -6   9  -1    9.14    0.60
  -6   9  -1    9.18    0.60
   7  -9   1   -0.09    0.15
   7  -9   1    0.06    0.18
  -7  -9  -1   -0.31    0.15
  -7   9  -1   -0.05    0.16
   7   9   1    0.09    0.18
  -7   9  -1   -0.09    0.16
   7   9   1    0.07    0.19
   7 -10  -1    0.73    0.27
  -7 -10   1    0.76    0.26
   7 -10  -1    0.82    0.27
  -7 -10   1    0.78    0.26
  -7  10   1    1.48    0.34
   7  10  -1    0.81    0.24
   7  10  -1    0.67    0.24
  -7  10   1    1.03    0.29
   6 -10  -1    1.91    0.33
  -6 -10   1    1.81    0.30
   6 -10  -1    1.66    0.31
  -6 -10   1    1.86    0.30
  -6  10   1    1.54    0.31
   6  10  -1    1.28    0.27
  -6  10   1    1.69    0.32
   6  10  -1    2.08    0.30
   5 -10  -1    3.40    0.38
  -5 -10   1    3.14    0.34
  -5 -10   1    3.13    0.36
  -5 -10   1    3.47    0.34
   5 -10  -1    3.34    0.38
   5  10  -1    2.55    0.30
   5  10  -1    3.31    0.34
  -5  10   1    3.05    0.36
  -5  10   1    3.38    0.37
   4 -10  -1    0.34    0.16
  -4 -10   1    0.31    0.15
   4 -10  -1    0.08    0.12
  -4 -10   1    0.31    0.14
  -4 -10   1    0.33    0.15
   4  10  -1    0.26    0.12
   4  10  -1    0.09    0.13
  -4  10   1    0.57    0.17
  -4  10   1    0.16    0.13
   3 -10  -1   38.61    1.08
   3 -10  -1   35.10    1.14
  -3 -10   1   37.90    1.18
  -3 -10   1   37.45    1.12
   3 -10  -1   36.99    1.16
   3  10  -1   37.28    1.06
  -3  10   1   38.02    1.13
   3  10  -1   37.69    1.07
  -3  10   1   37.64    1.12
   2 -10  -1  143.15    3.63
  -2 -10   1  146.20    3.80
   2 -10  -1  144.95    3.61
   2 -10  -1  147.57    3.70
   2  10  -1  145.73    3.55
   2  10  -1  144.03    3.48
   2  10  -1  142.01    3.51
  -2  10   1  145.02    3.53
  -2  10   1  150.69    3.56
   2  10  -1  144.95    3.56
   1 -10  -1    0.20    0.08
   1 -10  -1   -0.05    0.07
   1 -10  -1    0.16    0.08
  -1 -10   1    0.14    0.10
   1  10  -1    0.06    0.06
   1  10  -1   -0.03    0.05
  -1  10   1    0.00    0.05
   0 -10   1   69.32    1.90
   0 -10  -1   69.18    1.78
   0 -10   1   69.92    1.66
   0 -10  -1   68.39    1.76
   0  10   1   67.72    1.63
   0  10  -1   68.56    1.74
   0  10  -1   68.09    1.74
  -1 -10  -1    1.64    0.17
   1 -10   1    2.00    0.15
   1 -10   1    1.40    0.18
   1 -10   1    1.60    0.15
  -1 -10  -1    1.74    0.21
  -1 -10  -1    1.58    0.17
  -1 -10  -1    1.54    0.09
  -1  10  -1    1.58    0.17
  -1  10  -1    1.38    0.16
  -2 -10  -1  164.59    3.90
  -2 -10  -1  161.07    3.99
   2 -10   1  159.26    4.21
  -2 -10  -1  160.55    4.24
  -2 -10  -1  162.31    3.88
   2 -10   1  167.67    3.99
  -2 -10  -1  163.37    4.02
   2 -10   1  160.67    4.01
  -2  10  -1  169.69    4.02
  -2  10  -1  162.31    4.03
  -3 -10  -1   -0.01    0.09
   3 -10   1    0.03    0.11
   3 -10   1    0.22    0.12
  -3 -10  -1    0.04    0.12
  -3 -10  -1    0.19    0.10
   3  10   1    0.11    0.10
   3  10   1    0.06    0.09
  -3  10  -1   -0.01    0.11
  -3  10  -1    0.10    0.10
  -3  10  -1    0.12    0.11
   4 -10   1    7.02    0.44
  -4 -10  -1    6.24    0.36
   4 -10   1    5.91    0.40
  -4 -10  -1    4.96    0.39
  -4 -10  -1    6.41    0.37
   4  10   1    5.91    0.39
  -4  10  -1    6.72    0.43
  -4  10  -1    6.51    0.39
   4  10   1    6.21    0.40
  -4  10  -1    6.64    0.43
   5 -10   1    0.43    0.19
   5 -10   1    0.81    0.21
  -5 -10  -1    0.35    0.17
  -5 -10  -1    0.64    0.19
  -5 -10  -1    0.78    0.20
  -5  10  -1    0.82    0.22
   5  10   1    1.03    0.24
  -5  10  -1    0.94    0.23
   5  10   1    0.72    0.20
   6 -10   1    0.36    0.20
  -6 -10  -1    0.02    0.08
  -6 -10  -1   -0.02    0.08
   6 -10   1    0.40    0.20
  -6  10  -1    0.21    0.20
  -6  10  -1   -0.10    0.15
   6  10   1    0.09    0.16
   6  10   1    0.35    0.21
   7 -10   1    0.19    0.19
  -7  10  -1    0.21    0.20
   7  10   1    0.36    0.21
   7  10   1    0.02    0.20
   7 -11  -1    1.42    0.32
   7 -11  -1    1.50    0.34
  -7 -11   1    2.16    0.35
  -7 -11   1    1.66    0.33
  -7  11   1    2.24    0.37
  -7  11   1    2.18    0.38
   7  11  -1    2.53    0.37
   6 -11  -1    2.22    0.36
   6 -11  -1    2.10    0.34
  -6 -11   1    1.71    0.31
  -6 -11   1    1.70    0.30
  -6  11   1    1.88    0.33
  -6  11   1    2.44    0.36
  -5 -11   1    1.92    0.28
   5 -11  -1    1.89    0.29
  -5 -11   1    1.55    0.25
   5 -11  -1    1.68    0.29
  -5 -11   1    2.11    0.29
  -5  11   1    2.26    0.32
   5  11  -1    1.53    0.24
   5  11  -1    2.01    0.28
  -5  11   1    1.52    0.28
  -4 -11   1    2.48    0.28
   4 -11  -1    2.65    0.32
  -4 -11   1    3.44    0.32
   4 -11  -1    2.52    0.31
  -4 -11   1    2.76    0.30
  -4  11   1    2.89    0.32
  -4  11   1    3.21    0.34
   4  11  -1    3.26    0.29
   4  11  -1    3.15    0.29
  -3 -11   1   18.59    0.72
   3 -11  -1   18.37    0.62
   3 -11  -1   17.51    0.69
   3 -11  -1   17.46    0.69
   3  11  -1   17.73    0.60
  -3  11   1   17.92    0.66
   3  11  -1   17.98    0.60
  -3  11   1   17.46    0.65
   2 -11  -1   71.14    1.89
   2 -11  -1   69.86    1.88
  -2 -11   1   70.33    1.98
   2 -11  -1   68.44    1.87
   2  11  -1   68.29    1.81
   2  11  -1   70.45    1.74
   2  11  -1   69.95    1.80
  -2  11   1   68.35    1.78
   2  11  -1   68.87    1.74
  -2  11   1   69.81    1.81
   1 -11  -1   13.18    0.47
  -1 -11   1   12.12    0.35
   1 -11  -1   12.52    0.48
   1 -11  -1   11.51    0.45
  -1 -11   1   11.85    0.52
  -1  11   1   12.04    0.39
   1  11  -1   10.82    0.41
   1  11  -1   12.06    0.43
   0 -11   1   38.60    0.98
   0 -11  -1   38.49    1.16
   0 -11   1   39.37    1.19
   0 -11  -1   39.08    1.08
   0 -11  -1   38.31    1.08
   0  11  -1   38.70    1.05
   0  11   1   38.64    0.94
   0  11  -1   38.30    1.06
  -1 -11  -1   65.52    1.73
   1 -11   1   65.11    1.86
   1 -11   1   65.81    1.69
  -1 -11  -1   65.28    1.74
   1 -11   1   67.02    1.68
  -1 -11  -1   66.44    1.88
  -1 -11  -1   68.50    1.59
  -1  11  -1   66.67    1.74
  -1  11  -1   66.79    1.73
  -2 -11  -1    3.76    0.30
  -2 -11  -1    4.47    0.21
  -2 -11  -1    4.28    0.22
  -2 -11  -1    4.64    0.28
   2 -11   1    4.22    0.26
  -2 -11  -1    4.74    0.27
   2 -11   1    4.69    0.31
   2 -11   1    4.71    0.27
  -2  11  -1    4.66    0.29
  -2  11  -1    3.91    0.27
   3 -11   1    1.77    0.23
  -3 -11  -1    1.78    0.25
  -3 -11  -1    1.53    0.18
   3 -11   1    1.26    0.20
   3 -11   1    1.91    0.23
  -3 -11  -1    1.94    0.20
  -3  11  -1    1.38    0.22
  -3  11  -1    1.50    0.22
   3  11   1    1.53    0.22
  -4 -11  -1    0.38    0.14
  -4 -11  -1    0.01    0.12
   4 -11   1    0.04    0.14
   4 -11   1    0.09    0.14
  -4 -11  -1    0.08    0.14
   4  11   1    0.00    0.13
  -4  11  -1    0.03    0.13
  -4  11  -1   -0.23    0.11
   4  11   1    0.05    0.12
  -4  11  -1    0.01    0.12
  -5 -11  -1    1.19    0.23
  -5 -11  -1    1.21    0.23
   5 -11   1    0.99    0.23
  -5 -11  -1    0.94    0.22
   5 -11   1    1.43    0.28
  -5  11  -1    1.36    0.28
  -5  11  -1    1.24    0.25
   5  11   1    0.61    0.21
   5  11   1    1.11    0.25
  -6 -11  -1    3.78    0.41
   6 -11   1    2.82    0.40
   6 -11   1    2.40    0.37
   6  11   1    2.47    0.36
  -6  11  -1    3.07    0.41
   6  11   1    2.97    0.40
  -6  11  -1    3.21    0.42
   7 -11   1    0.38    0.22
   7  11   1   -0.27    0.16
   7  11   1   -0.06    0.18
  -7  11  -1    0.28    0.21
   7 -12  -1    2.03    0.37
  -7 -12   1    2.30    0.36
   7 -12  -1    1.96    0.37
  -7 -12   1    1.81    0.34
  -7  12   1    2.75    0.41
  -7  12   1    1.83    0.36
  -6 -12   1    0.14    0.18
  -6 -12   1    0.21    0.19
   6 -12  -1    0.07    0.16
   6 -12  -1    0.30    0.20
   6  12  -1   -0.13    0.13
  -6  12   1    0.20    0.19
   6  12  -1   -0.02    0.14
  -6  12   1    0.35    0.20
  -5 -12   1    3.19    0.35
   5 -12  -1    3.17    0.37
  -5 -12   1    4.01    0.39
  -5 -12   1    3.16    0.35
   5 -12  -1    2.57    0.35
  -5  12   1    3.31    0.38
   5  12  -1    3.83    0.37
   5  12  -1    3.66    0.35
  -5  12   1    3.15    0.37
  -4 -12   1    4.10    0.38
  -4 -12   1    4.26    0.32
   4 -12  -1    4.46    0.41
   4 -12  -1    3.47    0.36
  -4 -12   1    4.01    0.35
   4  12  -1    4.40    0.30
  -4  12   1    4.16    0.38
  -4  12   1    4.92    0.37
   4  12  -1    4.07    0.29
   3 -12  -1    8.95    0.40
  -3 -12   1    8.69    0.47
   3 -12  -1    8.97    0.46
   3 -12  -1    8.85    0.46
   3  12  -1    8.56    0.38
  -3  12   1    8.55    0.43
   3  12  -1    9.28    0.43
  -3  12   1    9.72    0.44
   3  12  -1    9.50    0.39
   2 -12  -1    1.74    0.22
  -2 -12   1    2.32    0.27
   2 -12  -1    2.24    0.24
   2 -12  -1    2.23    0.22
  -2  12   1    2.08    0.20
   2  12  -1    2.29    0.21
   2  12  -1    2.04    0.15
   2  12  -1    2.13    0.15
  -2  12   1    1.77    0.19
   2  12  -1    2.32    0.21
  -1 -12   1  184.08    4.37
   1 -12  -1  183.53    4.52
   1 -12  -1  182.08    4.54
  -1 -12   1  183.24    4.81
   1  12  -1  186.35    4.45
   1  12  -1  191.79    4.48
  -1  12   1  185.47    4.40
  -1  12   1  191.53    4.43
   0 -12   1   56.49    1.39
   0 -12   1   55.33    1.63
   0 -12  -1   55.12    1.50
   0 -12  -1   54.71    1.60
   0 -12  -1   56.36    1.49
   0  12  -1   55.83    1.46
   0  12   1   56.77    1.35
   0  12  -1   56.94    1.47
   1 -12   1  117.69    2.87
  -1 -12  -1  118.16    2.77
   1 -12   1  117.34    2.88
  -1 -12  -1  115.74    2.93
  -1 -12  -1  113.09    3.12
  -1 -12  -1  117.49    2.91
   1 -12   1  117.26    3.13
  -1  12  -1  119.07    2.91
  -1  12  -1  118.02    2.93
   2 -12   1    3.29    0.24
   2 -12   1    3.43    0.26
  -2 -12  -1    2.64    0.29
  -2 -12  -1    3.21    0.18
   2 -12   1    2.90    0.25
  -2 -12  -1    2.74    0.18
  -2 -12  -1    3.05    0.23
  -2 -12  -1    3.08    0.24
  -2  12  -1    2.49    0.25
  -2  12  -1    3.13    0.24
  -3 -12  -1    1.58    0.19
   3 -12   1    1.67    0.23
   3 -12   1    1.42    0.22
  -3 -12  -1    1.66    0.23
  -3 -12  -1    1.78    0.19
  -3 -12  -1    1.59    0.25
   3 -12   1    1.76    0.24
  -3  12  -1    1.93    0.26
  -3  12  -1    1.62    0.24
   3  12   1    1.27    0.21
   4 -12   1    0.42    0.18
  -4 -12  -1    0.17    0.12
   4 -12   1    0.32    0.16
  -4 -12  -1    0.32    0.17
  -4 -12  -1    0.27    0.15
   4 -12   1    0.32    0.16
   4  12   1    0.25    0.15
  -4  12  -1    0.60    0.19
  -4  12  -1    0.30    0.16
   4  12   1    0.38    0.16
   5 -12   1    0.12    0.16
  -5 -12  -1    0.20    0.16
   5 -12   1    0.30    0.19
  -5 -12  -1    0.20    0.18
  -5 -12  -1    0.23    0.15
   5  12   1    0.16    0.16
  -5  12  -1    0.42    0.19
  -5  12  -1    0.08    0.17
   5  12   1    0.26    0.18
   6 -12   1    1.06    0.27
  -6 -12  -1    1.08    0.27
   6 -12   1    0.63    0.24
  -6  12  -1    0.72    0.25
   6  12   1    1.20    0.26
  -6  12  -1    1.28    0.30
   6  12   1    1.50    0.31
   7 -12   1    0.96    0.28
   7  12   1    0.68    0.27
  -7  12  -1    1.20    0.31
   7  12   1    0.66    0.25
  -7 -13   1   -0.13    0.16
  -7 -13   1   -0.25    0.14
   7 -13  -1   -0.12    0.19
  -7  13   1    0.04    0.21
  -7  13   1    0.12    0.20
  -6 -13   1    3.51    0.41
  -6 -13   1    3.31    0.39
   6 -13  -1    2.26    0.36
   6 -13  -1    3.22    0.42
  -6  13   1    3.30    0.43
  -6  13   1    3.00    0.42
   5 -13  -1    9.02    0.55
  -5 -13   1    8.88    0.51
  -5 -13   1    8.47    0.50
  -5 -13   1    9.07    0.51
   5 -13  -1    8.66    0.55
   5  13  -1   10.33    0.51
   5  13  -1    7.54    0.45
  -5  13   1    8.04    0.52
  -5  13   1    9.58    0.55
  -4 -13   1    4.10    0.39
   4 -13  -1    3.95    0.41
   4 -13  -1    4.25    0.40
   4  13  -1    3.86    0.30
  -4  13   1    4.42    0.34
   4  13  -1    4.62    0.31
  -4  13   1    4.71    0.36
  -3 -13   1    1.43    0.20
   3 -13  -1    1.67    0.23
   3 -13  -1    1.68    0.21
  -3 -13   1    1.73    0.26
   3 -13  -1    1.66    0.24
   3  13  -1    2.13    0.21
   3  13  -1    1.64    0.22
  -3  13   1    1.86    0.23
  -3  13   1    1.48    0.21
   3  13  -1    1.76    0.19
   2 -13  -1    9.47    0.43
  -2 -13   1    8.73    0.48
   2 -13  -1    9.88    0.45
   2 -13  -1    9.03    0.44
  -2  13   1    9.22    0.39
   2  13  -1    9.24    0.34
   2  13  -1    9.66    0.39
   2  13  -1   10.44    0.41
  -2  13   1    9.02    0.38
   2  13  -1    9.43    0.34
   1 -13  -1   11.78    0.46
  -1 -13   1   11.08    0.35
   1 -13  -1   11.28    0.46
  -1 -13   1   11.67    0.54
  -1  13   1   11.83    0.39
   1  13  -1   11.73    0.43
  -1  13   1   11.23    0.38
   1  13  -1   11.83    0.43
   0 -13  -1   63.56    1.88
   0 -13   1   66.63    1.64
   0 -13  -1   65.78    1.74
   0 -13   1   65.84    1.91
   0 -13  -1   66.95    1.76
   0  13  -1   67.55    1.73
   0  13   1   68.02    1.60
   0  13  -1   67.16    1.72
  -1 -13  -1    6.09    0.20
  -1 -13  -1    6.59    0.39
   1 -13   1    5.84    0.27
  -1 -13  -1    6.06    0.31
   1 -13   1    6.14    0.28
  -1 -13  -1    5.76    0.30
   1 -13   1    5.91    0.37
  -1  13  -1    6.05    0.31
  -1  13  -1    5.60    0.31
  -2 -13  -1    0.63    0.13
   2 -13   1    0.74    0.14
   2 -13   1    0.86    0.15
  -2 -13  -1    0.61    0.16
  -2 -13  -1    0.74    0.15
   2 -13   1    0.79    0.18
  -2 -13  -1    0.88    0.11
  -2 -13  -1    0.80    0.11
  -2  13  -1    0.80    0.16
  -2  13  -1    0.71    0.15
  -3 -13  -1    6.23    0.37
   3 -13   1    6.05    0.38
   3 -13   1    6.62    0.40
  -3 -13  -1    6.39    0.32
  -3 -13  -1    7.22    0.45
  -3 -13  -1    6.73    0.32
   3 -13   1    5.93    0.38
  -3  13  -1    6.70    0.40
  -3  13  -1    5.90    0.38
   3  13   1    5.97    0.38
  -4 -13  -1    0.96    0.18
   4 -13   1    0.91    0.22
   4 -13   1    0.91    0.21
   4 -13   1    0.89    0.22
  -4 -13  -1    1.19    0.24
   4  13   1    1.17    0.23
  -4  13  -1    1.05    0.23
   4  13   1    1.10    0.23
  -4  13  -1    1.15    0.24
   5 -13   1    5.08    0.48
  -5 -13  -1    4.23    0.44
   5 -13   1    4.79    0.46
   5  13   1    3.99    0.42
  -5  13  -1    4.53    0.45
  -5  13  -1    3.93    0.43
   5  13   1    4.62    0.46
  -6 -13  -1    0.94    0.26
   6 -13   1    1.42    0.31
   6 -13   1    0.99    0.26
  -6  13  -1    1.31    0.29
   6  13   1    1.24    0.27
  -6  13  -1    1.33    0.30
   6  13   1    1.37    0.30
   7 -13   1    0.57    0.25
   7  13   1    0.21    0.22
  -7  13  -1    0.33    0.23
   7  13   1    0.14    0.19
  -7 -14   1    0.71    0.24
   7 -14  -1    0.81    0.27
  -7 -14   1    0.67    0.24
  -7  14   1    0.87    0.29
   6 -14  -1    0.69    0.24
  -6 -14   1    0.46    0.21
  -6 -14   1    0.64    0.21
   6 -14  -1    0.42    0.22
  -6  14   1    0.55    0.24
  -6  14   1    0.34    0.22
  -5 -14   1    7.32    0.48
  -5 -14   1    7.31    0.45
   5 -14  -1    7.70    0.52
   5 -14  -1    7.36    0.51
  -5 -14   1    7.37    0.46
  -5  14   1    7.22    0.50
  -5  14   1    7.57    0.51
   4 -14  -1    0.39    0.17
   4 -14  -1    0.60    0.19
  -4 -14   1    0.52    0.15
  -4 -14   1    0.58    0.19
  -4 -14   1    0.40    0.14
  -4  14   1    0.78    0.20
  -4  14   1    0.82    0.22
   4  14  -1    0.47    0.15
   4  14  -1    0.77    0.17
   3 -14  -1    0.13    0.11
   3 -14  -1    0.05    0.12
   3 -14  -1   -0.03    0.11
  -3 -14   1    0.34    0.17
  -3 -14   1    0.09    0.10
  -3  14   1   -0.14    0.10
  -3  14   1    0.17    0.12
   3  14  -1    0.06    0.09
   3  14  -1    0.17    0.12
   3  14  -1    0.00    0.09
   2 -14  -1   14.68    0.56
  -2 -14   1   13.66    0.63
   2 -14  -1   13.32    0.56
   2 -14  -1   13.30    0.55
   2  14  -1   13.66    0.51
   2  14  -1   12.64    0.49
  -2  14   1   13.83    0.50
  -2  14   1   12.45    0.49
   2  14  -1   12.97    0.44
   2  14  -1   12.62    0.43
  -1 -14   1   -0.01    0.11
   1 -14  -1   -0.03    0.06
  -1 -14   1   -0.04    0.04
   1 -14  -1    0.46    0.12
   1 -14  -1    0.67    0.14
  -1  14   1    0.03    0.06
   1  14  -1    0.04    0.07
   1  14  -1   -0.06    0.05
  -1  14   1    0.07    0.06
   0 -14   1    4.00    0.19
   0 -14  -1    4.21    0.32
   0 -14  -1    4.08    0.25
   0 -14   1    3.81    0.32
   0 -14  -1    3.61    0.24
   0  14   1    4.10    0.16
   0  14  -1    4.29    0.25
   0  14  -1    3.79    0.23
   1 -14   1   14.20    0.50
  -1 -14  -1   15.42    0.42
  -1 -14  -1   14.45    0.54
  -1 -14  -1   15.35    0.55
   1 -14   1   15.46    0.51
  -1 -14  -1   14.83    0.64
   1 -14   1   15.41    0.64
  -1  14  -1   15.14    0.55
  -1  14  -1   14.06    0.54
   2 -14   1   -0.11    0.09
  -2 -14  -1    0.03    0.06
   2 -14   1    0.06    0.09
  -2 -14  -1   -0.01    0.11
  -2 -14  -1    0.00    0.08
  -2 -14  -1   -0.04    0.09
   2 -14   1    0.00    0.09
  -2  14  -1    0.11    0.10
  -2  14  -1   -0.01    0.09
  -3 -14  -1    2.36    0.22
   3 -14   1    1.86    0.26
   3 -14   1    2.41    0.28
  -3 -14  -1    2.49    0.31
  -3 -14  -1    2.48    0.28
   3 -14   1    2.49    0.28
  -3  14  -1    2.09    0.27
  -3  14  -1    2.20    0.28
   3  14   1    2.73    0.29
   4 -14   1   35.48    1.20
  -4 -14  -1   33.87    1.25
   4 -14   1   35.16    1.19
   4 -14   1   34.97    1.18
   4  14   1   34.64    1.18
  -4  14  -1   35.52    1.21
  -4  14  -1   35.44    1.21
   4  14   1   34.88    1.18
   5 -14   1    0.30    0.18
   5 -14   1    0.06    0.16
  -5 -14  -1    0.37    0.18
   5  14   1    0.29    0.18
   5  14   1    0.07    0.16
  -5  14  -1    0.25    0.16
  -5  14  -1    0.13    0.17
   6 -14   1   -0.09    0.14
   6 -14   1    0.20    0.19
  -6 -14  -1    0.07    0.17
   6  14   1   -0.05    0.16
  -6  14  -1    0.07    0.19
  -6  14  -1   -0.07    0.17
   6  14   1   -0.09    0.15
   7 -14   1    0.11    0.22
   7  14   1    0.68    0.24
  -7  14  -1    0.03    0.21
   7  14   1    0.10    0.20
   7 -15  -1    0.32    0.24
  -7  15   1    0.50    0.25
  -6 -15   1    0.22    0.18
   6 -15  -1   -0.08    0.17
  -6 -15   1    0.25    0.18
   6 -15  -1    0.01    0.16
  -6  15   1    0.18    0.19
  -6  15   1    0.19    0.18
   5 -15  -1    2.00    0.32
  -5 -15   1    2.26    0.33
   5 -15  -1    1.55    0.30
  -5  15   1    2.70    0.35
  -5  15   1    2.47    0.33
  -4 -15   1   35.24    1.15
  -4 -15   1   36.33    1.26
   4 -15  -1   37.91    1.25
  -4 -15   1   36.31    1.15
   4 -15  -1   33.16    1.21
  -4  15   1   35.68    1.19
  -4  15   1   35.74    1.18
   3 -15  -1    0.33    0.16
   3 -15  -1    0.13    0.13
  -3 -15   1    0.24    0.16
  -3 -15   1    0.14    0.11
   3 -15  -1    0.33    0.15
  -3  15   1    0.30    0.13
   3  15  -1    0.09    0.10
   3  15  -1    0.05    0.11
  -3  15   1    0.14    0.12
   2 -15  -1    0.67    0.16
   2 -15  -1    0.31    0.14
  -2 -15   1    0.60    0.19
   2 -15  -1    0.43    0.13
  -2  15   1    0.21    0.11
   2  15  -1    0.74    0.14
  -2  15   1    0.42    0.12
   2  15  -1    0.46    0.12
   1 -15  -1    5.06    0.35
   1 -15  -1    5.16    0.31
  -1 -15   1    5.58    0.22
   1 -15  -1    5.71    0.32
  -1 -15   1    5.17    0.39
   1  15  -1    5.20    0.27
   1  15  -1    6.23    0.29
  -1  15   1    5.67    0.25
  -1  15   1    5.48    0.25
   0 -15  -1    1.07    0.16
   0 -15   1    1.05    0.12
   0 -15  -1    0.89    0.14
   0 -15   1    0.96    0.11
   0 -15   1    1.00    0.20
   0 -15  -1    0.77    0.17
   0  15  -1    1.07    0.15
   0  15  -1    0.97    0.14
   0  15   1    0.97    0.09
   1 -15   1    1.35    0.16
   1 -15   1    1.32    0.16
   1 -15   1    1.01    0.20
  -1 -15  -1    1.11    0.16
  -1 -15  -1    1.15    0.17
  -1 -15  -1    1.27    0.22
  -1 -15  -1    1.20    0.09
  -1  15  -1    1.19    0.17
  -1  15  -1    1.45    0.19
  -2 -15  -1    3.62    0.20
  -2 -15  -1    3.42    0.27
  -2 -15  -1    3.43    0.35
   2 -15   1    3.67    0.27
  -2 -15  -1    3.43    0.26
   2 -15   1    3.15    0.25
   2 -15   1    3.28    0.33
  -2  15  -1    3.41    0.31
  -2  15  -1    3.27    0.31
   3 -15   1    4.19    0.32
  -3 -15  -1    4.79    0.43
  -3 -15  -1    4.55    0.33
   3 -15   1    4.38    0.38
  -3  15  -1    3.79    0.36
  -3  15  -1    4.44    0.34
  -4 -15  -1   17.29    0.80
   4 -15   1   18.02    0.76
   4 -15   1   18.95    0.77
   4 -15   1   16.87    0.75
   4  15   1   17.43    0.74
   4  15   1   18.15    0.75
  -4  15  -1   17.86    0.78
  -4  15  -1   17.41    0.77
   5 -15   1    0.23    0.17
   5 -15   1    0.16    0.16
  -5 -15  -1    0.21    0.17
  -5  15  -1   -0.31    0.11
   5  15   1    0.15    0.17
  -5  15  -1   -0.02    0.14
   5  15   1   -0.08    0.13
  -6 -15  -1   -0.04    0.17
   6 -15   1   -0.08    0.16
   6 -15   1   -0.06    0.16
   6  15   1   -0.01    0.16
  -6  15  -1    0.24    0.19
  -6  15  -1    0.24    0.19
   6  15   1   -0.14    0.15
   7 -15   1    1.81    0.36
   7  15   1    1.89    0.38
  -7  15  -1    1.50    0.35
   7 -16  -1    0.08    0.20
  -7  16   1   -0.10    0.18
   6 -16  -1    2.32    0.38
   6 -16  -1    2.53    0.39
  -6  16   1    2.60    0.38
  -6  16   1    2.59    0.38
  -5 -16   1    0.15    0.16
  -5 -16   1    0.10    0.14
  -5 -16   1   -0.08    0.13
   5 -16  -1   -0.01    0.12
   5 -16  -1   -0.03    0.15
  -5  16   1    0.12    0.16
  -5  16   1    0.15    0.17
  -4 -16   1   -0.09    0.15
   4 -16  -1   -0.02    0.12
  -4 -16   1    0.04    0.12
   4 -16  -1    0.17    0.15
  -4 -16   1    0.02    0.14
  -4  16   1    0.05    0.14
  -4  16   1    0.34    0.17
   3 -16  -1   17.10    0.71
  -3 -16   1   16.46    0.75
   3 -16  -1   15.69    0.70
   3 -16  -1   16.63    0.67
  -3 -16   1   17.61    0.65
   3  16  -1   16.46    0.63
  -3  16   1   16.52    0.66
  -3  16   1   16.91    0.66
   2 -16  -1    0.05    0.12
   2 -16  -1    0.05    0.09
   2 -16  -1    0.03    0.11
  -2 -16   1    0.19    0.15
   2  16  -1    0.09    0.10
  -2  16   1    0.19    0.10
   2  16  -1    0.09    0.09
   2  16  -1    0.05    0.07
  -2  16   1    0.05    0.10
  -1 -16   1    1.41    0.24
  -1 -16   1    1.53    0.13
   1 -16  -1    2.27    0.24
   1 -16  -1    2.48    0.29
   1 -16  -1    1.68    0.21
   1  16  -1    1.66    0.18
   1  16  -1    1.61    0.18
  -1  16   1    2.05    0.16
  -1  16   1    1.74    0.16
   0 -16   1   11.05    0.38
   0 -16  -1   11.58    0.56
   0 -16  -1   11.59    0.47
   0 -16   1   11.38    0.57
   0 -16   1   11.09    0.39
   0 -16  -1   11.42    0.47
   0  16  -1   11.15    0.45
   0  16  -1   11.54    0.45
   0  16   1   11.54    0.35
   1 -16   1    6.44    0.42
  -1 -16  -1    6.80    0.35
   1 -16   1    6.74    0.32
  -1 -16  -1    7.48    0.36
  -1 -16  -1    6.52    0.44
   1 -16   1    7.24    0.33
  -1  16  -1    6.79    0.35
  -1  16  -1    6.81    0.36
  -2 -16  -1   12.32    0.53
   2 -16   1   13.54    0.63
   2 -16   1   14.39    0.55
  -2 -16  -1   13.41    0.55
  -2 -16  -1   12.61    0.63
   2 -16   1   14.15    0.55
  -2  16  -1   13.39    0.56
  -2  16  -1   12.77    0.56
   3 -16   1   51.86    1.52
  -3 -16  -1   48.41    1.65
  -3 -16  -1   52.55    1.52
   3 -16   1   53.13    1.54
  -3  16  -1   51.45    1.55
  -3  16  -1   51.72    1.56
   4 -16   1    9.41    0.55
   4 -16   1    9.61    0.54
   4 -16   1   10.75    0.57
  -4 -16  -1   11.16    0.63
  -4  16  -1   10.67    0.58
  -4  16  -1   10.06    0.57
   4  16   1   10.32    0.55
   4  16   1   10.75    0.56
  -5 -16  -1    0.92    0.26
   5 -16   1    0.91    0.24
   5 -16   1    0.85    0.24
   5  16   1    1.02    0.24
  -5  16  -1    0.41    0.20
  -5  16  -1    0.85    0.25
   5  16   1    0.44    0.20
   6 -16   1   -0.11    0.19
   6 -16   1    0.08    0.17
  -6 -16  -1   -0.02    0.17
   6  16   1   -0.08    0.15
  -6  16  -1    0.13    0.18
  -6  16  -1    0.01    0.18
   6  16   1   -0.04    0.15
   7 -16   1    0.71    0.27
   7  16   1    0.65    0.28
  -7  16  -1    0.94    0.30
   7 -17  -1   -0.26    0.14
  -7  17   1    0.11    0.21
   6 -17  -1    2.74    0.40
   6 -17  -1    2.52    0.40
  -6  17   1    3.18    0.42
  -6  17   1    3.83    0.47
  -5 -17   1    0.24    0.17
   5 -17  -1    0.56    0.21
  -5 -17   1    0.36    0.18
  -5 -17   1    0.80    0.21
   5 -17  -1    0.48    0.20
  -5  17   1    0.24    0.18
  -5  17   1    0.28    0.18
  -4 -17   1   27.90    0.98
   4 -17  -1   29.52    1.09
  -4 -17   1   28.36    0.99
  -4 -17   1   29.14    1.13
   4 -17  -1   29.82    1.09
  -4  17   1   29.23    1.03
  -4  17   1   29.39    1.04
  -3 -17   1    7.31    0.50
  -3 -17   1    7.20    0.39
   3 -17  -1    6.95    0.43
   3 -17  -1    7.05    0.43
   3 -17  -1    6.32    0.44
   3  17  -1    7.06    0.38
  -3  17   1    6.13    0.39
  -3  17   1    6.60    0.40
   2 -17  -1    6.43    0.39
   2 -17  -1    6.30    0.39
  -2 -17   1    6.03    0.47
   2 -17  -1    6.95    0.42
  -2  17   1    5.94    0.33
   2  17  -1    6.26    0.34
   2  17  -1    6.14    0.33
  -2  17   1    5.80    0.32
   1 -17  -1    0.62    0.15
  -1 -17   1    0.90    0.22
  -1 -17   1    0.83    0.11
   1 -17  -1    0.68    0.19
   1 -17  -1    0.45    0.13
  -1  17   1    0.50    0.10
   1  17  -1    0.43    0.12
  -1  17   1    0.59    0.11
   1  17  -1    0.70    0.13
   0 -17  -1    0.41    0.17
   0 -17   1    0.42    0.09
   0 -17   1    0.34    0.08
   0 -17  -1    0.11    0.09
   0 -17   1    0.44    0.17
   0 -17  -1    0.54    0.13
   0  17  -1    0.40    0.11
   0  17   1    0.39    0.07
   0  17  -1    0.23    0.10
  -1 -17  -1   -0.03    0.12
   1 -17   1   -0.01    0.08
  -1 -17  -1    0.08    0.09
  -1 -17  -1   -0.02    0.09
   1 -17   1    0.19    0.09
   1 -17   1   -0.02    0.12
  -1  17  -1    0.08    0.09
  -1  17  -1    0.01    0.08
   2 -17   1   13.55    0.54
  -2 -17  -1   12.07    0.63
  -2 -17  -1   12.58    0.54
   2 -17   1   12.53    0.62
   2 -17   1   12.91    0.53
  -2 -17  -1   12.84    0.53
  -2  17  -1   12.51    0.57
  -2  17  -1   13.33    0.57
   3 -17   1    0.85    0.19
  -3 -17  -1    1.18    0.22
   3 -17   1    0.79    0.19
  -3 -17  -1    0.87    0.23
  -3  17  -1    1.04    0.22
  -3  17  -1    0.68    0.20
   3  17   1    0.74    0.19
   4 -17   1    3.23    0.37
   4 -17   1    3.02    0.36
  -4 -17  -1    3.63    0.42
   4 -17   1    4.14    0.40
  -4  17  -1    4.08    0.42
  -4  17  -1    3.74    0.40
   5 -17   1    1.01    0.25
   5 -17   1    0.30    0.20
  -5 -17  -1    0.88    0.25
   5  17   1    0.87    0.24
   5  17   1    0.94    0.24
  -5  17  -1    0.88    0.25
  -5  17  -1    1.27    0.28
   6 -17   1    0.30    0.20
  -6 -17  -1    0.64    0.24
   6 -17   1    0.36    0.22
   6  17   1    0.36    0.20
  -6  17  -1   -0.08    0.16
  -6  17  -1    0.46    0.23
   6  17   1   -0.04    0.17
   7 -17   1    0.23    0.21
  -7  17  -1   -0.03    0.20
   7 -18  -1    0.20    0.23
   6 -18  -1    0.18    0.20
   6 -18  -1    0.41    0.22
  -6  18   1    0.72    0.25
  -6  18   1    0.55    0.24
   5 -18  -1    0.11    0.17
   5 -18  -1    0.10    0.16
  -5 -18   1    0.00    0.16
  -5  18   1    0.02    0.15
  -5  18   1    0.20    0.18
  -4 -18   1    0.06    0.12
   4 -18  -1    0.22    0.16
   4 -18  -1   -0.14    0.12
  -4 -18   1   -0.03    0.15
  -4 -18   1    0.00    0.12
  -4  18   1    0.16    0.15
  -4  18   1   -0.09    0.13
  -3 -18   1    0.33    0.20
   3 -18  -1    0.32    0.16
   3 -18  -1    0.46    0.18
   3 -18  -1    1.20    0.23
  -3 -18   1    0.65    0.16
  -3  18   1    0.65    0.17
  -3  18   1    0.61    0.18
   3  18  -1    0.63    0.16
   2 -18  -1    1.26    0.24
   2 -18  -1    1.12    0.21
   2 -18  -1    1.13    0.21
  -2 -18   1    1.25    0.26
  -2  18   1    1.22    0.18
   2  18  -1    1.07    0.17
   2  18  -1    1.07    0.17
  -2  18   1    1.54    0.20
   1 -18  -1    0.52    0.14
   1 -18  -1    0.39    0.13
  -1 -18   1    0.44    0.18
   1 -18  -1    0.84    0.21
   1  18  -1    0.55    0.12
   1  18  -1    0.65    0.13
  -1  18   1    0.47    0.10
   0 -18   1    0.03    0.06
   0 -18   1    0.04    0.15
   0 -18  -1    0.03    0.09
   0 -18  -1   -0.02    0.09
   0 -18  -1   -0.15    0.11
   0  18  -1   -0.01    0.07
   0  18  -1   -0.10    0.07
  -1 -18  -1    0.48    0.13
  -1 -18  -1    0.71    0.15
   1 -18   1    0.67    0.14
   1 -18   1    0.62    0.21
  -1 -18  -1    0.93    0.22
   1 -18   1    0.70    0.14
  -1  18  -1    0.89    0.16
  -1  18  -1    0.66    0.14
   2 -18   1    3.47    0.37
  -2 -18  -1    3.50    0.27
   2 -18   1    2.95    0.28
  -2 -18  -1    3.04    0.36
   2 -18   1    3.38    0.31
  -2 -18  -1    3.15    0.31
  -2  18  -1    3.19    0.31
  -2  18  -1    3.32    0.33
  -3 -18  -1    9.80    0.58
  -3 -18  -1    9.24    0.48
   3 -18   1    9.76    0.51
   3 -18   1    8.84    0.49
  -3  18  -1    8.98    0.51
   3  18   1    9.72    0.50
  -3  18  -1    8.70    0.50
   4 -18   1   -0.12    0.13
  -4 -18  -1    0.30    0.17
   4 -18   1    0.08    0.15
   4 -18   1    0.14    0.14
   4  18   1    0.16    0.10
   4  18   1    0.07    0.09
  -4  18  -1    0.22    0.17
  -4  18  -1    0.10    0.15
   5 -18   1    1.79    0.31
   5 -18   1    2.05    0.33
  -5 -18  -1    2.10    0.35
   5  18   1    2.40    0.35
   5  18   1    2.03    0.31
  -5  18  -1    2.23    0.35
  -5  18  -1    3.04    0.40
  -6 -18  -1    0.35    0.22
   6 -18   1    0.72    0.26
   6 -18   1    0.45    0.23
  -6  18  -1    0.53    0.24
  -6  18  -1    0.44    0.24
   6  18   1    0.58    0.24
   7 -19  -1    0.08    0.19
  -7  19   1   -0.18    0.19
   6 -19  -1   -0.01    0.18
   6 -19  -1   -0.17    0.16
  -6  19   1   -0.02    0.16
  -6  19   1   -0.09    0.15
  -5 -19   1   -0.11    0.16
   5 -19  -1    0.29    0.18
   5 -19  -1    0.05    0.17
  -5  19   1    0.19    0.19
  -5  19   1    0.19    0.18
   4 -19  -1    5.63    0.43
  -4 -19   1    5.31    0.52
   4 -19  -1    5.77    0.52
  -4  19   1    6.12    0.43
  -4  19   1    5.67    0.41
   3 -19  -1    1.67    0.27
  -3 -19   1    1.96    0.24
   3 -19  -1    2.04    0.30
   3 -19  -1    2.31    0.30
  -3 -19   1    2.16    0.33
   3  19  -1    2.43    0.26
  -3  19   1    2.40    0.28
  -3  19   1    2.18    0.26
   2 -19  -1   -0.21    0.12
  -2 -19   1    0.11    0.18
   2 -19  -1    0.11    0.13
   2 -19  -1   -0.03    0.10
   2  19  -1    0.06    0.10
  -2  19   1    0.08    0.10
   2  19  -1    0.04    0.10
  -2  19   1    0.09    0.10
   1 -19  -1   21.59    0.88
  -1 -19   1   21.40    0.93
   1 -19  -1   22.34    0.79
   1 -19  -1   21.12    0.78
   1  19  -1   21.67    0.73
   1  19  -1   22.99    0.73
   0 -19   1    0.01    0.16
   0 -19  -1    0.20    0.14
   0 -19  -1    0.22    0.10
   0 -19  -1    0.21    0.11
   0  19  -1    0.21    0.11
   0  19  -1    0.12    0.09
  -1 -19  -1    8.64    0.53
   1 -19   1    8.13    0.38
   1 -19   1    8.84    0.54
  -1 -19  -1    8.90    0.43
  -1 -19  -1    8.39    0.42
   1 -19   1    8.70    0.39
  -1  19  -1    8.77    0.42
  -1  19  -1    8.28    0.42
  -2 -19  -1    3.99    0.31
   2 -19   1    3.79    0.30
   2 -19   1    3.75    0.33
  -2 -19  -1    5.16    0.33
   2 -19   1    4.23    0.43
  -2 -19  -1    3.98    0.42
  -2  19  -1    4.42    0.32
  -2  19  -1    4.22    0.33
   3 -19   1    0.04    0.12
  -3 -19  -1   -0.20    0.11
   3 -19   1   -0.15    0.11
  -3 -19  -1    0.00    0.14
   3 -19   1    0.01    0.11
   3  19   1    0.17    0.13
  -3  19  -1    0.01    0.13
  -3  19  -1    0.04    0.13
   4 -19   1    6.79    0.48
   4 -19   1    5.85    0.43
   4 -19   1    6.03    0.44
  -4 -19  -1    6.80    0.51
   4  19   1    6.56    0.44
   4  19   1    6.41    0.44
  -4  19  -1    6.64    0.47
  -4  19  -1    6.53    0.47
   5 -19   1    1.06    0.27
  -5 -19  -1    0.70    0.25
   5 -19   1    0.62    0.23
  -5  19  -1    0.64    0.24
  -5  19  -1    0.93    0.25
   6 -19   1    1.65    0.34
  -6 -19  -1    1.88    0.36
   6 -19   1    1.37    0.31
  -6  19  -1    2.03    0.38
  -6  19  -1    2.16    0.38
   6 -20  -1    0.35    0.23
   6 -20  -1    0.07    0.18
  -6  20   1    0.13    0.20
  -6  20   1    0.22    0.20
  -5 -20   1    4.83    0.51
   5 -20  -1    4.30    0.48
   5 -20  -1    4.57    0.49
  -5  20   1    5.36    0.49
  -5  20   1    5.93    0.47
  -4 -20   1    2.47    0.37
   4 -20  -1    2.08    0.32
   4 -20  -1    2.87    0.37
  -4  20   1    2.20    0.31
  -4  20   1    2.42    0.32
  -3 -20   1    4.61    0.47
   3 -20  -1    4.14    0.41
   3 -20  -1    3.99    0.41
   3 -20  -1    4.15    0.40
  -3  20   1    4.06    0.32
  -3  20   1    4.29    0.33
  -2 -20   1    1.46    0.30
   2 -20  -1    1.22    0.25
   2 -20  -1    1.30    0.24
   2 -20  -1    1.62    0.25
   2  20  -1    1.69    0.21
  -2  20   1    1.05    0.18
   2  20  -1    1.49    0.21
  -1 -20   1    2.53    0.35
   1 -20  -1    2.94    0.30
   1 -20  -1    2.50    0.28
   1 -20  -1    2.28    0.33
   1  20  -1    2.21    0.23
   1  20  -1    2.45    0.24
   0 -20  -1   19.11    0.71
   0 -20  -1   19.04    0.70
   0 -20   1   20.56    0.89
   0 -20  -1   19.69    0.85
   0  20  -1   19.06    0.68
   0  20  -1   19.14    0.68
  -1 -20  -1   11.99    0.52
   1 -20   1   11.54    0.47
  -1 -20  -1   12.18    0.52
  -1 -20  -1   10.89    0.64
   1 -20   1   11.53    0.65
  -1  20  -1   11.13    0.50
  -1  20  -1   12.76    0.53
  -2 -20  -1    0.32    0.14
  -2 -20  -1    0.36    0.19
   2 -20   1    0.24    0.19
   2 -20   1    0.26    0.14
  -2 -20  -1    0.40    0.14
   2 -20   1    0.56    0.16
  -2  20  -1    0.28    0.14
  -2  20  -1    0.51    0.16
  -3 -20  -1    1.11    0.26
   3 -20   1    1.10    0.22
   3 -20   1    1.52    0.24
   3 -20   1    1.47    0.27
  -3 -20  -1    1.37    0.23
  -3  20  -1    1.18    0.23
  -3  20  -1    1.07    0.22
   3  20   1    1.89    0.27
   4 -20   1    3.93    0.42
   4 -20   1    4.39    0.44
  -4 -20  -1    4.38    0.47
   4  20   1    4.34    0.42
  -4  20  -1    3.79    0.42
   4  20   1    4.74    0.44
  -4  20  -1    3.81    0.42
   5 -20   1    2.42    0.36
   5 -20   1    4.15    0.46
  -5 -20  -1    3.38    0.44
  -5  20  -1    2.45    0.37
  -5  20  -1    3.49    0.43
   6 -20   1    0.07    0.19
   6 -20   1    0.37    0.23
  -6 -20  -1    0.27    0.22
  -6  20  -1   -0.18    0.18
   6 -21  -1    0.09    0.19
   6 -21  -1   -0.14    0.17
  -6  21   1   -0.17    0.16
  -6  21   1    0.17    0.20
   5 -21  -1   -0.12    0.15
   5 -21  -1    0.03    0.17
  -5 -21   1   -0.05    0.18
  -5  21   1   -0.03    0.16
  -5  21   1    0.11    0.16
   4 -21  -1    0.21    0.17
   4 -21  -1    0.30    0.17
  -4 -21   1    0.23    0.20
  -4  21   1    0.23    0.17
  -4  21   1    0.33    0.17
   3 -21  -1    1.12    0.25
  -3 -21   1    1.54    0.32
   3 -21  -1    1.66    0.27
  -3  21   1    1.23    0.22
  -3  21   1    1.34    0.22
   2 -21  -1    9.22    0.51
   2 -21  -1    8.86    0.49
  -2 -21   1    9.51    0.61
   2 -21  -1    8.92    0.54
   1 -21  -1   22.24    0.80
   1 -21  -1   20.69    0.90
  -1 -21   1   21.21    0.95
   1 -21  -1   21.27    0.79
   1  21  -1   21.70    0.73
   1  21  -1   21.24    0.73
   0 -21   1   18.07    0.85
   0 -21  -1   18.82    0.70
   0 -21  -1   18.69    0.69
   0 -21  -1   17.97    0.82
   0  21  -1   17.93    0.65
   0  21  -1   18.45    0.67
  -1 -21  -1    6.21    0.37
   1 -21   1    5.39    0.51
  -1 -21  -1    5.92    0.48
  -1 -21  -1    5.67    0.36
  -1  21  -1    6.53    0.37
  -1  21  -1    6.49    0.38
  -2 -21  -1   -0.04    0.10
   2 -21   1    0.00    0.11
  -2 -21  -1   -0.04    0.15
   2 -21   1   -0.02    0.15
  -2 -21  -1    0.10    0.11
   2 -21   1    0.05    0.12
  -2  21  -1   -0.08    0.10
  -2  21  -1    0.07    0.13
  -3 -21  -1    0.16    0.13
  -3 -21  -1    0.18    0.16
   3 -21   1    0.09    0.16
   3 -21   1    0.04    0.13
   3 -21   1    0.02    0.14
  -3  21  -1    0.05    0.13
   3  21   1    0.07    0.12
  -3  21  -1    0.07    0.14
   4 -21   1    0.08    0.17
   4 -21   1    0.16    0.15
  -4 -21  -1   -0.14    0.13
  -4  21  -1   -0.27    0.12
  -4  21  -1   -0.05    0.16
   5 -21   1    0.32    0.21
  -5 -21  -1    0.29    0.22
   5 -21   1    0.53    0.22
  -5  21  -1    0.64    0.23
  -5  21  -1    0.43    0.22
  -6 -21  -1   -0.02    0.20
   6 -21   1   -0.15    0.18
   6 -21   1   -0.05    0.18
  -6  21  -1    0.09    0.20
   6 -22  -1    0.49    0.26
  -6  22   1    0.58    0.25
  -6  22   1    0.86    0.29
  -5 -22   1   -0.18    0.17
   5 -22  -1    0.09    0.19
   5 -22  -1    0.13    0.18
  -5  22   1   -0.21    0.14
  -5  22   1    0.15    0.18
   4 -22  -1    0.04    0.16
  -4 -22   1   -0.05    0.17
   4 -22  -1   -0.06    0.14
  -4  22   1    0.03    0.15
   3 -22  -1    0.26    0.17
   3 -22  -1    0.24    0.15
  -3 -22   1    0.27    0.19
   2 -22  -1    3.93    0.37
   2 -22  -1    3.92    0.38
   2 -22  -1    3.81    0.42
  -2 -22   1    3.55    0.44
   1 -22  -1   34.99    1.12
   1 -22  -1   32.94    1.11
  -1 -22   1   35.55    1.33
   1 -22  -1   34.10    1.25
   1  22  -1   33.56    1.04
   0 -22  -1   10.09    0.49
   0 -22  -1    9.39    0.59
   0 -22  -1   11.27    0.50
   0 -22   1   10.03    0.63
   0  22  -1    9.83    0.46
   0  22  -1   10.37    0.47
  -1 -22  -1   87.10    2.30
   1 -22   1   86.42    2.58
  -1 -22  -1   83.33    2.28
  -1 -22  -1   83.62    2.56
  -1  22  -1   83.47    2.27
  -1  22  -1   86.43    2.27
  -2 -22  -1    0.18    0.18
   2 -22   1    0.07    0.17
  -2 -22  -1    0.03    0.11
  -2 -22  -1   -0.04    0.09
  -2  22  -1    0.09    0.12
  -2  22  -1    0.09    0.12
   3 -22   1    0.92    0.25
  -3 -22  -1    0.97    0.27
   3 -22   1    0.65    0.20
   3 -22   1    0.93    0.22
  -3  22  -1    0.80    0.21
  -3  22  -1    0.55    0.19
   4 -22   1    3.15    0.38
   4 -22   1    2.82    0.36
  -4 -22  -1    3.79    0.46
  -4  22  -1    3.97    0.43
  -4  22  -1    2.39    0.35
  -5 -22  -1   -0.16    0.18
   5 -22   1   -0.12    0.16
   5 -22   1    0.16    0.17
  -5  22  -1   -0.20    0.15
  -5  22  -1   -0.02    0.16
   6 -22   1    0.19    0.21
  -6  22  -1   -0.05    0.17
   6 -23  -1    0.12    0.21
  -6  23   1   -0.28    0.16
   5 -23  -1    0.29    0.18
   5 -23  -1    0.56    0.25
  -5 -23   1    0.21    0.23
  -5  23   1    0.32    0.21
   4 -23  -1    0.02    0.16
  -4 -23   1   -0.17    0.17
   4 -23  -1   -0.11    0.15
  -3 -23   1   10.56    0.67
   3 -23  -1    9.33    0.56
   3 -23  -1    9.41    0.56
   2 -23  -1   50.20    1.57
   2 -23  -1   51.47    1.57
  -2 -23   1   49.35    1.76
   1 -23  -1    4.16    0.38
   1 -23  -1    3.93    0.36
  -1 -23   1    4.42    0.49
   1 -23  -1    4.03    0.44
   0 -23  -1    0.05    0.11
   0 -23  -1    0.00    0.17
   0 -23   1   -0.19    0.15
   0 -23  -1    0.24    0.12
   0  23  -1    0.12    0.10
  -1 -23  -1    8.95    0.45
  -1 -23  -1    8.42    0.45
  -1 -23  -1    6.77    0.53
   1 -23   1    8.72    0.59
  -1  23  -1    7.95    0.43
  -1  23  -1    7.67    0.43
  -2 -23  -1   20.41    0.77
   2 -23   1   19.40    0.92
  -2 -23  -1   19.70    0.94
  -2  23  -1   20.19    0.78
  -2  23  -1   20.59    0.80
  -3 -23  -1    0.13    0.17
   3 -23   1    0.46    0.21
  -3  23  -1    0.00    0.13
  -3  23  -1    0.09    0.13
   4 -23   1    0.58    0.21
   4 -23   1    0.67    0.22
  -4 -23  -1    0.25    0.20
  -4  23  -1    0.40    0.19
  -4  23  -1    0.26    0.19
   5 -23   1    0.28    0.19
  -5 -23  -1   -0.01    0.20
   5 -23   1   -0.10    0.17
  -5  23  -1   -0.05    0.16
  -5  23  -1    0.05    0.18
   6 -23   1    0.04    0.19
  -6  23  -1    0.18    0.21
   6 -24  -1    0.77    0.28
  -5 -24   1    1.49    0.35
   5 -24  -1    1.61    0.33
   5 -24  -1    1.09    0.29
   4 -24  -1    0.48    0.20
   4 -24  -1    0.41    0.22
  -4 -24   1    0.40    0.24
   3 -24  -1    3.54    0.41
   3 -24  -1    3.80    0.41
  -3 -24   1    2.74    0.41
   2 -24  -1   -0.01    0.13
  -2 -24   1    0.49    0.23
   2 -24  -1    0.00    0.13
   2 -24  -1    0.00    0.09
  -1 -24   1    1.12    0.28
   1 -24  -1    1.21    0.21
   1 -24  -1    1.30    0.23
   1 -24  -1    0.64    0.23
   0 -24  -1    1.46    0.31
   0 -24  -1    1.14    0.20
   0 -24   1    1.61    0.34
   0 -24  -1    0.94    0.19
  -1 -24  -1    5.09    0.35
  -1 -24  -1    4.38    0.49
   1 -24   1    4.57    0.50
  -1 -24  -1    4.11    0.33
  -1  24  -1    4.27    0.33
  -1  24  -1    4.84    0.34
  -2 -24  -1    0.61    0.23
  -2  24  -1    0.36    0.15
  -2  24  -1    0.28    0.15
   3 -24   1    0.51    0.23
  -3 -24  -1    0.21    0.20
  -3  24  -1    0.04    0.12
  -3  24  -1    0.15    0.15
  -4 -24  -1    0.13    0.20
  -4  24  -1   -0.02    0.16
  -4  24  -1   -0.09    0.14
  -5 -24  -1    0.55    0.27
   5 -24   1    0.70    0.24
  -5  24  -1    0.85    0.25
  -5  24  -1    1.29    0.30
   6 -25  -1    0.48    0.25
   5 -25  -1    0.20    0.20
   5 -25  -1    0.06    0.19
  -5 -25   1   -0.08    0.18
   4 -25  -1   -0.03    0.16
   4 -25  -1   -0.02    0.15
  -4 -25   1   -0.15    0.19
   3 -25  -1    1.77    0.29
   3 -25  -1    1.40    0.28
  -3 -25   1    1.43    0.35
   2 -25  -1    8.42    0.51
   2 -25  -1    6.98    0.46
  -2 -25   1    7.55    0.58
   1 -25  -1    0.66    0.20
   1 -25  -1    1.05    0.21
  -1 -25   1    1.09    0.30
   1 -25  -1    0.66    0.23
   0 -25   1    1.14    0.28
   0 -25  -1    0.71    0.17
   0 -25  -1    0.39    0.22
   0 -25  -1    0.48    0.16
  -1 -25  -1    5.29    0.53
   1 -25   1    5.71    0.56
  -2 -25  -1    0.61    0.24
   2 -25   1    0.66    0.25
  -2  25  -1    0.72    0.19
  -2  25  -1    0.79    0.20
   3 -25   1    0.24    0.19
  -3 -25  -1    0.00    0.17
  -3  25  -1    0.39    0.19
  -3  25  -1    0.04    0.14
  -4 -25  -1    1.21    0.32
  -4  25  -1    2.14    0.34
  -4  25  -1    2.57    0.36
  -5 -25  -1    0.06    0.22
  -5  25  -1    0.09    0.19
  -5  25  -1   -0.34    0.16
   5 -26  -1    0.10    0.21
  -5 -26   1   -0.24    0.17
   5 -26  -1    0.12    0.19
  -4 -26   1    2.35    0.41
   4 -26  -1    1.60    0.34
   4 -26  -1    1.14    0.27
  -3 -26   1    2.92    0.44
   3 -26  -1    3.23    0.39
   3 -26  -1    3.36    0.42
   2 -26  -1    0.11    0.15
   2 -26  -1    0.11    0.18
  -2 -26   1    0.15    0.21
   2 -26  -1    0.08    0.13
   1 -26  -1    0.66    0.19
   1 -26  -1    0.78    0.20
  -1 -26   1    0.95    0.31
   1 -26  -1    1.12    0.28
   0 -26  -1    2.55    0.39
   0 -26   1    2.32    0.39
  -1 -26  -1   12.57    0.75
   1 -26   1   11.71    0.73
   2 -26   1    1.04    0.30
  -2 -26  -1    0.28    0.22
   3 -26   1   -0.05    0.20
  -3 -26  -1    0.21    0.20
  -3  26  -1    0.14    0.16
  -4 -26  -1    2.91    0.46
  -4  26  -1    3.85    0.44
  -4  26  -1    3.28    0.41
  -5  26  -1    3.06    0.43
  -5  26  -1    2.69    0.44
  -5 -27   1    3.70    0.53
   5 -27  -1    5.11    0.55
   5 -27  -1    4.46    0.54
  -4 -27   1    3.00    0.47
   4 -27  -1    3.72    0.46
   4 -27  -1    3.51    0.44
  -3 -27   1    1.09    0.32
   3 -27  -1    1.55    0.29
   3 -27  -1    1.04    0.25
   2 -27  -1    4.68    0.52
  -2 -27   1    5.66    0.60
   2 -27  -1    5.52    0.42
   2 -27  -1    4.53    0.45
   1 -27  -1    0.86    0.27
  -1 -27   1    0.53    0.26
   0 -27  -1    0.17    0.21
   0 -27   1   -0.02    0.19
  -1 -27  -1    0.12    0.19
   1 -27   1    0.03    0.21
   2 -27   1    0.61    0.27
  -2 -27  -1    0.40    0.23
  -3 -27  -1    3.24    0.46
   3 -27   1    2.94    0.43
  -4 -27  -1    2.80    0.44
  -4  27  -1    2.52    0.37
  -5  27  -1    0.19    0.21
   5 -28  -1   -0.04    0.18
   4 -28  -1    2.65    0.40
   4 -28  -1    2.81    0.40
  -4 -28   1    3.99    0.55
  -3 -28   1    0.48    0.26
   3 -28  -1   -0.18    0.14
   2 -28  -1    2.24    0.39
  -2 -28   1    1.83    0.38
  -1 -28   1    0.08    0.21
   1 -28  -1   -0.06    0.20
   0 -28  -1    1.90    0.36
   0 -28   1    2.08    0.39
   1 -28   1    0.30    0.24
  -1 -28  -1    0.11    0.20
   2 -28   1    1.89    0.38
  -2 -28  -1    1.16    0.31
  -3 -28  -1   -0.11    0.18
   3 -28   1   -0.34    0.14
   4 -29  -1   -0.03    0.16
  -4 -29   1    0.18    0.25
  -3 -29   1    1.33    0.35
   2 -29  -1    1.27    0.32
  -2 -29   1    1.48    0.36
   1 -29  -1    1.52    0.34
  -1 -29   1    2.12    0.40
   0 -29  -1    0.13    0.22
   0 -29   1    0.07    0.22
   1 -29   1    0.79    0.30
  -1 -29  -1    0.73    0.29
  -2 -29  -1    0.80    0.29
   2 -29   1    0.85    0.32
  -3 -29  -1    0.12    0.23
   3 -29   1    0.01    0.22
  -3 -30   1    0.47    0.29
  -2 -30   1    0.01    0.24
   2 -30  -1    0.02    0.19
   1 -30  -1   -0.08    0.20
  -1 -30   1    0.10    0.26
   0 -30   1    0.40    0.29
   0 -30  -1    0.51    0.26
   1 -30   1    0.21    0.26
  -1 -30  -1    0.13    0.23
  -2 -30  -1   -0.02    0.20
   2 -30   1    0.24    0.24
   3 -30   1    0.09    0.24
  -2 -31   1   -0.27    0.20
   2 -31  -1   -0.26    0.19
   1 -31  -1   -0.06    0.21
  -1 -31   1   -0.28    0.19
   0 -31  -1    0.41    0.26
   0 -31   1    0.53    0.31
   1 -31   1    0.71    0.30
  -1 -31  -1    1.09    0.33
  -2 -31  -1    0.29    0.25
   2 -31   1    0.53    0.29
   1 -32  -1   -0.01    0.22
  -1 -32   1    0.03    0.25
   0 -32   1    0.50    0.31
   0 -32  -1    0.50    0.27
  -1 -32  -1    0.08    0.23
   1 -32   1   -0.01    0.22
   2 -32   1    0.10    0.25
   1 -33  -1    0.02    0.24
   0 -33  -1    3.66    0.54
   0 -33   1    3.95    0.58
   1 -33   1   -0.23    0.24
   2 -33   1    0.21    0.27
   1 -34  -1    1.17    0.36
  -8   0   2   -0.09    0.17
   8   0  -2   -0.03    0.18
   7   0  -2    0.18    0.19
   7   0  -2    0.53    0.21
  -7   0   2   -0.03    0.18
  -7   0   2    0.51    0.23
   6   0  -2    1.72    0.28
  -6   0   2    2.15    0.33
   6   0  -2    2.34    0.34
  -6   0   2    2.19    0.33
  -5   0   2    8.64    0.49
   5   0  -2    8.10    0.48
  -5   0   2    8.99    0.52
   5   0  -2    7.28    0.47
  -4   0   2    0.93    0.18
   4   0  -2    0.90    0.18
   4   0  -2    1.30    0.21
  -4   0   2    1.14    0.21
   3   0  -2    0.40    0.12
  -3   0   2    0.55    0.13
  -3   0   2    0.44    0.12
   3   0  -2    0.62    0.13
  -3   0   2    0.39    0.05
   1   0  -2  865.05   20.38
   1   0  -2  867.12   21.33
   1   0  -2  846.59   20.43
   1   0  -2  869.75   20.53
  -1   0  -2  173.34    4.63
  -1   0  -2  207.83    4.69
  -1   0  -2  178.46    4.61
  -1   0  -2  208.19    4.91
  -1   0  -2  205.57    4.65
   2   0   2   41.71    1.20
  -2   0  -2   41.68    1.17
  -2   0  -2   42.90    1.16
   2   0   2   40.97    1.19
  -2   0  -2   42.07    1.24
  -3   0  -2    8.20    0.42
  -3   0  -2    7.89    0.40
   3   0   2    8.85    0.44
  -3   0  -2    8.56    0.42
   3   0   2    9.10    0.44
  -4   0  -2    1.93    0.26
   4   0   2    1.44    0.25
   4   0   2    1.64    0.26
  -4   0  -2    1.77    0.25
  -4   0  -2    2.22    0.27
  -5   0  -2    9.85    0.54
  -5   0  -2    9.67    0.53
   5   0   2    9.69    0.56
  -5   0  -2    9.21    0.53
   5   0   2    9.34    0.57
  -6   0  -2    7.23    0.51
   6   0   2    6.47    0.50
  -6   0  -2    6.17    0.48
   6   0   2    6.39    0.51
  -7   0  -2   -0.03    0.17
  -7   0  -2    0.14    0.17
   7   0   2   -0.13    0.17
   8  -1  -2    0.13    0.20
  -8  -1   2   -0.08    0.20
   8   1  -2    0.07    0.20
  -8   1   2   -0.18    0.19
   7  -1  -2   -0.06    0.15
  -7  -1   2    0.08    0.18
  -7  -1   2    0.17    0.19
   7  -1  -2    0.45    0.21
  -7   1   2    0.45    0.23
  -7   1   2    0.25    0.20
   7   1  -2    0.14    0.18
   7   1  -2    0.12    0.17
   6  -1  -2    2.57    0.36
  -6  -1   2    1.72    0.30
   6  -1  -2    2.28    0.33
  -6  -1   2    1.43    0.27
   6   1  -2    1.97    0.32
   6   1  -2    1.55    0.27
  -6   1   2    2.10    0.32
  -6   1   2    1.90    0.30
   5  -1  -2    0.18    0.15
  -5  -1   2    0.31    0.16
   5  -1  -2    0.32    0.16
  -5  -1   2    0.14    0.16
  -5   1   2    0.18    0.15
   5   1  -2    0.64    0.18
  -5   1   2    0.32    0.16
   5   1  -2    0.20    0.16
   4  -1  -2    1.28    0.21
  -4  -1   2    1.33    0.22
  -4  -1   2    0.97    0.19
   4  -1  -2    1.72    0.24
   4   1  -2    1.12    0.19
  -4   1   2    1.28    0.22
   4   1  -2    1.44    0.21
  -4   1   2    0.84    0.19
  -3  -1   2    1.13    0.17
  -3  -1   2    0.73    0.08
   3  -1  -2    0.87    0.15
   3  -1  -2    0.72    0.14
  -3  -1   2    0.79    0.14
   3   1  -2    0.94    0.15
  -3   1   2    0.52    0.13
  -3   1   2    0.84    0.15
   3   1  -2    0.66    0.13
  -2  -1   2   23.13    0.74
   2  -1  -2   24.81    0.73
   2  -1  -2   23.87    0.72
   2  -1  -2   24.37    0.72
  -2  -1   2   24.48    0.67
   2   1  -2   23.91    0.73
  -2   1   2   23.25    0.73
  -2   1   2   24.23    0.63
   2   1  -2   24.71    0.71
   2   1  -2   24.19    0.71
   1  -1  -2  957.87   23.14
   1  -1  -2  944.15   22.88
   1  -1  -2  996.40   24.09
   1   1  -2  975.30   23.07
   1   1  -2  992.94   23.03
   1   1  -2  978.09   22.84
   1   1  -2 1000.00   24.12
   0  -1  -2  389.69    9.01
   0  -1  -2  390.54    9.48
   0  -1  -2  382.51    9.10
   0  -1  -2  381.58    9.10
   0   1  -2  390.20    9.21
   0   1  -2  382.03    9.23
   0   1  -2  383.76    9.06
   0   1  -2  382.89    9.48
  -1  -1  -2   44.77    1.20
  -1  -1  -2   43.94    1.21
  -1  -1  -2   44.48    1.27
   1  -1   2   45.22    1.20
  -1  -1  -2   45.52    1.17
  -1  -1  -2   46.49    1.18
  -1   1  -2   44.29    1.20
  -1   1  -2   44.06    1.27
  -1   1  -2   45.49    1.19
   2  -1   2    1.06    0.16
  -2  -1  -2    1.19    0.15
  -2  -1  -2    1.14    0.17
  -2  -1  -2    1.35    0.15
   2  -1   2    1.22    0.16
  -2   1  -2    1.31    0.16
  -2   1  -2    1.35    0.18
   2   1   2    1.59    0.19
  -2   1  -2    0.95    0.14
  -3  -1  -2    0.07    0.09
  -3  -1  -2    0.11    0.10
  -3  -1  -2   -0.07    0.08
   3  -1   2    0.01    0.09
   3  -1   2    0.22    0.11
  -3   1  -2   -0.10    0.08
   3   1   2    0.13    0.11
  -3   1  -2    0.15    0.10
   3   1   2    0.06    0.09
  -3   1  -2    0.01    0.10
   4  -1   2    0.29    0.15
   4  -1   2    0.14    0.14
  -4  -1  -2    0.31    0.14
  -4  -1  -2    0.06    0.12
  -4  -1  -2    0.25    0.13
  -4   1  -2    0.17    0.13
   4   1   2    0.07    0.13
   4   1   2    0.07    0.14
  -4   1  -2    0.10    0.12
  -4   1  -2    0.14    0.12
   5  -1   2    1.31    0.27
  -5  -1  -2    1.73    0.27
  -5  -1  -2    1.30    0.24
  -5  -1  -2    0.86    0.22
   5  -1   2    1.51    0.27
   5   1   2    1.12    0.24
  -5   1  -2    1.33    0.23
   5   1   2    1.37    0.27
  -5   1  -2    1.33    0.26
  -5   1  -2    1.23    0.24
   6  -1   2    0.45    0.21
   6  -1   2    0.51    0.22
  -6  -1  -2    0.65    0.23
  -6  -1  -2    0.45    0.20
   6   1   2    0.32    0.20
   6   1   2    0.48    0.21
  -6   1  -2    0.04    0.16
  -6   1  -2   -0.07    0.16
   7  -1   2    0.24    0.20
  -7  -1  -2    0.31    0.20
  -7  -1  -2    0.14    0.20
   7   1   2    0.21    0.21
  -7   1  -2    0.38    0.22
  -7   1  -2    0.39    0.23
   8  -2  -2    1.28    0.34
  -8  -2   2    1.34    0.33
  -8   2   2    1.07    0.33
   8   2  -2    1.13    0.31
   7  -2  -2    0.26    0.18
  -7  -2   2    0.29    0.20
   7  -2  -2    0.17    0.20
  -7  -2   2    0.22    0.19
   7   2  -2    0.33    0.20
   7   2  -2    0.61    0.23
  -7   2   2    0.27    0.21
  -7   2   2    0.67    0.22
  -6  -2   2    0.03    0.15
  -6  -2   2    0.04    0.15
   6  -2  -2   -0.09    0.13
   6  -2  -2    0.16    0.16
   6   2  -2   -0.05    0.13
   6   2  -2   -0.10    0.14
  -6   2   2   -0.22    0.13
  -6   2   2   -0.08    0.15
   5  -2  -2    5.22    0.38
  -5  -2   2    5.22    0.39
   5  -2  -2    5.26    0.38
  -5  -2   2    4.91    0.39
  -5   2   2    5.56    0.42
   5   2  -2    5.48    0.39
  -5   2   2    4.49    0.42
   5   2  -2    4.53    0.36
  -4  -2   2    3.28    0.31
   4  -2  -2    3.12    0.31
  -4  -2   2    3.17    0.32
   4  -2  -2    2.85    0.30
  -4   2   2    2.98    0.31
   4   2  -2    3.51    0.31
  -4   2   2    3.34    0.33
   4   2  -2    3.82    0.32
  -3  -2   2    4.45    0.29
  -3  -2   2    4.88    0.30
  -3  -2   2    4.26    0.20
   3  -2  -2    4.61    0.29
   3  -2  -2    4.62    0.29
  -3   2   2    4.06    0.27
  -3   2   2    4.48    0.28
  -2  -2   2    4.72    0.21
   2  -2  -2    5.22    0.26
   2  -2  -2    4.57    0.25
   2   2  -2    4.65    0.23
   2   2  -2    4.96    0.23
  -2   2   2    4.71    0.26
   2   2  -2    4.95    0.26
   1  -2  -2  185.77    4.51
   1  -2  -2  180.53    4.54
   1  -2  -2  189.46    4.67
   1   2  -2  190.11    4.70
   1   2  -2  192.29    4.51
   1   2  -2  193.41    4.46
   1   2  -2  192.97    4.53
   0  -2  -2  121.23    3.11
   0  -2  -2  123.63    2.93
   0  -2  -2  120.21    2.99
   0  -2  -2  121.40    2.97
   0   2  -2  123.51    2.93
   0   2  -2  121.70    2.95
   0   2  -2  125.03    2.98
   0   2  -2  123.68    3.12
  -1  -2  -2    1.47    0.13
  -1  -2  -2    1.33    0.13
  -1  -2  -2    1.22    0.15
  -1  -2  -2    1.34    0.15
   1  -2   2    1.25    0.14
  -1  -2  -2    1.60    0.17
  -1   2  -2    1.41    0.16
  -1   2  -2    1.39    0.15
  -1   2  -2    1.28    0.14
  -1   2  -2    1.48    0.15
   2  -2   2    0.44    0.11
  -2  -2  -2    0.41    0.12
   2  -2   2    0.23    0.11
  -2  -2  -2    0.33    0.09
  -2  -2  -2    0.20    0.10
  -2  -2  -2    0.23    0.08
  -2   2  -2    0.45    0.11
  -2   2  -2    0.49    0.12
   2   2   2    0.30    0.11
  -2   2  -2    0.36    0.11
  -3  -2  -2   10.14    0.45
   3  -2   2   10.12    0.48
  -3  -2  -2   11.10    0.46
   3  -2   2    9.87    0.48
  -3  -2  -2   10.23    0.48
  -3   2  -2    9.54    0.46
   3   2   2   10.33    0.49
  -3   2  -2   10.94    0.47
   3   2   2   10.06    0.48
  -3   2  -2   10.93    0.48
  -4  -2  -2    0.42    0.16
   4  -2   2    0.62    0.19
   4  -2   2    0.65    0.20
  -4  -2  -2    0.85    0.19
  -4  -2  -2    0.73    0.19
  -4   2  -2    0.65    0.17
   4   2   2    0.88    0.20
   4   2   2    0.84    0.21
  -4   2  -2    0.48    0.17
  -4   2  -2    0.56    0.17
  -5  -2  -2    0.38    0.16
  -5  -2  -2    0.37    0.15
   5  -2   2    0.43    0.18
   5  -2   2    0.54    0.19
  -5  -2  -2    0.19    0.15
   5   2   2    0.51    0.20
  -5   2  -2    0.38    0.18
  -5   2  -2    0.26    0.14
  -5   2  -2    0.35    0.17
   5   2   2    0.32    0.17
   6  -2   2    0.24    0.18
  -6  -2  -2    0.30    0.19
  -6  -2  -2    0.04    0.16
   6  -2   2    0.23    0.19
   6   2   2    0.46    0.23
  -6   2  -2   -0.03    0.15
  -6   2  -2    0.29    0.20
   6   2   2    0.07    0.17
   7  -2   2    0.42    0.23
  -7  -2  -2    0.29    0.23
  -7  -2  -2    0.27    0.21
   7   2   2    0.31    0.24
  -7   2  -2    0.36    0.23
  -7   2  -2    0.35    0.22
  -8  -3   2    0.83    0.28
   8  -3  -2    1.08    0.33
  -8   3   2    1.26    0.34
   8   3  -2    1.09    0.31
   7  -3  -2    0.20    0.22
  -7  -3   2    0.39    0.20
  -7  -3   2    0.19    0.19
   7  -3  -2    0.15    0.19
  -7   3   2    0.32    0.20
   7   3  -2    0.16    0.18
   7   3  -2   -0.05    0.17
  -7   3   2    0.05    0.17
  -6  -3   2    0.94    0.24
   6  -3  -2    0.63    0.21
  -6  -3   2    1.08    0.25
   6  -3  -2    0.75    0.22
  -6   3   2    0.89    0.23
  -6   3   2    1.32    0.26
   6   3  -2    0.87    0.22
   6   3  -2    0.75    0.21
   5  -3  -2    0.18    0.16
  -5  -3   2    0.33    0.16
   5  -3  -2    0.50    0.18
  -5  -3   2    0.20    0.15
  -5   3   2    0.08    0.16
   5   3  -2    0.62    0.17
   5   3  -2    0.22    0.16
  -5   3   2    0.15    0.16
  -4  -3   2    3.25    0.31
   4  -3  -2    3.82    0.34
  -4  -3   2    3.16    0.31
   4  -3  -2    4.01    0.31
  -4   3   2    3.19    0.32
   4   3  -2    2.79    0.28
  -4   3   2    3.75    0.34
   4   3  -2    2.33    0.26
  -3  -3   2   21.99    0.77
  -3  -3   2   23.57    0.68
   3  -3  -2   23.07    0.76
   3  -3  -2   23.13    0.76
   3   3  -2   22.81    0.72
  -3   3   2   22.57    0.75
  -3   3   2   21.40    0.75
   3   3  -2   23.09    0.72
  -2  -3   2   63.88    1.69
   2  -3  -2   66.46    1.70
   2  -3  -2   64.61    1.69
   2   3  -2   65.23    1.63
   2   3  -2   64.92    1.69
   2   3  -2   64.79    1.63
  -2   3   2   64.11    1.67
   2   3  -2   63.23    1.69
  -2   3   2   63.07    1.66
   1  -3  -2   22.47    0.63
   1  -3  -2   22.27    0.63
   1  -3  -2   22.04    0.66
  -1  -3   2   22.56    0.67
   1  -3  -2   21.65    0.66
   1  -3  -2   21.03    0.62
   1   3  -2   22.85    0.67
   1   3  -2   22.38    0.66
   1   3  -2   23.07    0.60
   0  -3  -2  107.47    2.70
   0  -3  -2  109.62    2.68
   0  -3  -2  108.98    2.80
   0  -3  -2  111.00    2.63
   0   3  -2  109.83    2.62
   0   3  -2  111.36    2.69
   0   3  -2  109.12    2.81
   0   3  -2  110.09    2.67
   1  -3   2  102.83    2.50
  -1  -3  -2  101.98    2.53
   1  -3   2   97.84    2.50
  -1  -3  -2   99.42    2.51
  -1  -3  -2  102.41    2.46
  -1  -3  -2  100.76    2.65
  -1   3  -2  101.98    2.50
  -1   3  -2  101.06    2.65
  -1   3  -2  102.15    2.52
  -2  -3  -2   45.54    1.36
  -2  -3  -2   45.80    1.23
   2  -3   2   45.04    1.28
  -2  -3  -2   47.80    1.31
  -2  -3  -2   47.03    1.24
   2  -3   2   47.38    1.30
  -2   3  -2   46.92    1.28
  -2   3  -2   45.64    1.34
  -2   3  -2   44.57    1.28
   2   3   2   45.10    1.31
   3  -3   2    4.22    0.30
   3  -3   2    4.49    0.30
  -3  -3  -2    4.05    0.31
  -3   3  -2    3.48    0.28
  -3   3  -2    3.87    0.28
   3   3   2    4.50    0.31
   3   3   2    3.57    0.28
  -3   3  -2    4.42    0.31
  -4  -3  -2    5.01    0.35
  -4  -3  -2    5.71    0.39
   4  -3   2    4.95    0.38
   4  -3   2    4.63    0.36
  -4  -3  -2    5.18    0.36
  -4   3  -2    4.63    0.37
   4   3   2    5.37    0.39
  -4   3  -2    4.54    0.34
  -4   3  -2    4.96    0.38
   4   3   2    5.10    0.39
   5  -3   2    0.25    0.16
   5  -3   2    0.00    0.14
  -5  -3  -2    0.19    0.15
  -5  -3  -2    0.28    0.17
  -5  -3  -2    0.10    0.14
  -5   3  -2    0.18    0.14
   5   3   2    0.22    0.15
  -5   3  -2    0.22    0.17
   5   3   2    0.02    0.15
  -5   3  -2   -0.01    0.14
  -6  -3  -2    0.07    0.17
   6  -3   2    0.14    0.19
   6  -3   2    0.31    0.19
  -6  -3  -2    0.39    0.20
  -6   3  -2    0.35    0.19
   6   3   2    0.22    0.19
   6   3   2    0.24    0.19
  -6   3  -2    0.08    0.18
   7  -3   2    1.82    0.36
  -7  -3  -2    2.05    0.36
  -7  -3  -2    2.58    0.39
   7   3   2    2.11    0.40
  -7   3  -2    1.46    0.33
  -7   3  -2    1.76    0.34
   8  -4  -2    1.23    0.33
  -8   4   2    0.59    0.28
   8   4  -2    0.77    0.28
  -7  -4   2    1.02    0.27
  -7  -4   2    0.59    0.23
   7  -4  -2    1.10    0.29
   7  -4  -2    1.22    0.31
   7   4  -2    1.15    0.26
   7   4  -2    1.68    0.32
  -7   4   2    1.17    0.28
  -7   4   2    1.28    0.30
  -6  -4   2    4.77    0.46
   6  -4  -2    4.60    0.48
   6  -4  -2    4.60    0.45
  -6  -4   2    5.04    0.49
  -6   4   2    5.34    0.49
   6   4  -2    5.33    0.41
  -6   4   2    5.38    0.49
   6   4  -2    5.16    0.41
   5  -4  -2    3.97    0.39
   5  -4  -2    4.69    0.37
  -5  -4   2    3.88    0.39
  -5  -4   2    3.81    0.39
  -5   4   2    3.83    0.39
  -5   4   2    4.06    0.40
   5   4  -2    4.39    0.33
   5   4  -2    4.19    0.33
   4  -4  -2   14.07    0.59
   4  -4  -2   14.01    0.59
  -4  -4   2   13.45    0.47
  -4  -4   2   13.09    0.57
  -4  -4   2   13.29    0.58
  -4   4   2   14.27    0.60
  -4   4   2   14.10    0.59
   4   4  -2   10.80    0.50
   4   4  -2   10.37    0.50
  -3  -4   2    0.26    0.09
   3  -4  -2    0.27    0.12
   3  -4  -2   -0.03    0.09
  -3  -4   2    0.25    0.11
   3   4  -2    0.38    0.11
   3   4  -2    0.30    0.12
  -3   4   2   -0.06    0.09
  -3   4   2    0.11    0.10
   3   4  -2    0.26    0.09
   2  -4  -2   17.69    0.60
   2  -4  -2   17.89    0.61
  -2  -4   2   18.67    0.57
   2   4  -2   17.09    0.59
  -2   4   2   17.09    0.57
   2   4  -2   17.84    0.53
   2   4  -2   17.25    0.59
  -2   4   2   18.25    0.58
   2   4  -2   18.51    0.53
   1  -4  -2    7.76    0.33
  -1  -4   2    7.59    0.32
   1  -4  -2    8.15    0.28
   1  -4  -2    7.89    0.32
  -1   4   2    8.10    0.29
   1   4  -2    7.88    0.32
   1   4  -2    7.87    0.32
   1   4  -2    8.05    0.25
   0  -4  -2    3.68    0.21
   0  -4  -2    3.41    0.20
   0  -4  -2    3.31    0.20
   0  -4  -2    3.45    0.15
   0   4  -2    3.15    0.15
   0   4  -2    2.77    0.18
   0   4  -2    3.42    0.21
   0   4  -2    3.17    0.19
  -1  -4  -2   13.10    0.50
  -1  -4  -2   12.97    0.47
   1  -4   2   13.69    0.45
  -1  -4  -2   13.46    0.48
  -1  -4  -2   13.44    0.42
   1  -4   2   13.23    0.44
  -1   4  -2   13.40    0.50
  -1   4  -2   13.44    0.48
  -1   4  -2   13.97    0.48
   2  -4   2   46.90    1.31
  -2  -4  -2   46.23    1.25
  -2  -4  -2   46.27    1.24
  -2  -4  -2   46.37    1.38
   2  -4   2   46.99    1.31
  -2  -4  -2   46.29    1.32
   2   4   2   46.61    1.34
  -2   4  -2   47.78    1.32
  -2   4  -2   47.13    1.37
  -2   4  -2   47.85    1.31
  -3  -4  -2    0.23    0.12
  -3  -4  -2    0.13    0.10
  -3  -4  -2    0.41    0.13
   3  -4   2    0.19    0.11
   3  -4   2   -0.07    0.09
  -3   4  -2    0.50    0.14
  -3   4  -2    0.14    0.11
  -3   4  -2    0.15    0.11
   3   4   2    0.28    0.13
   3   4   2    0.33    0.13
   4  -4   2    0.08    0.13
   4  -4   2    0.82    0.20
  -4  -4  -2    1.02    0.20
  -4  -4  -2    0.50    0.16
  -4  -4  -2    0.54    0.16
  -4   4  -2    0.85    0.21
  -4   4  -2    0.68    0.17
   4   4   2    0.46    0.19
  -4   4  -2    1.00    0.21
   4   4   2    0.32    0.16
  -5  -4  -2    0.41    0.16
  -5  -4  -2    0.22    0.15
   5  -4   2    0.46    0.20
   5  -4   2    0.36    0.17
  -5  -4  -2    0.56    0.18
   5   4   2    0.26    0.16
   5   4   2    0.27    0.18
  -5   4  -2    0.33    0.16
  -5   4  -2    0.74    0.21
  -5   4  -2    0.07    0.16
   6  -4   2    8.25    0.57
  -6  -4  -2    8.11    0.53
  -6  -4  -2    7.49    0.52
   6  -4   2    7.36    0.54
  -6   4  -2    8.61    0.56
   6   4   2    8.25    0.57
   6   4   2    7.32    0.54
  -6   4  -2    7.35    0.53
  -7  -4  -2    0.55    0.25
   7  -4   2    0.22    0.20
  -7  -4  -2    0.37    0.23
   7   4   2    0.35    0.24
  -7   4  -2    0.50    0.25
  -7   4  -2    0.44    0.24
  -8  -5   2    0.14    0.23
   8  -5  -2    0.21    0.23
   8   5  -2    0.17    0.21
  -8   5   2   -0.07    0.20
   7  -5  -2    0.38    0.22
  -7  -5   2    0.52    0.23
   7  -5  -2    0.70    0.25
  -7  -5   2    0.75    0.24
  -7   5   2    0.51    0.22
  -7   5   2    0.69    0.26
   7   5  -2    0.39    0.20
   7   5  -2    0.45    0.22
  -6  -5   2    1.93    0.31
   6  -5  -2    1.79    0.32
  -6  -5   2    2.14    0.32
   6  -5  -2    2.34    0.34
   6   5  -2    2.07    0.31
   6   5  -2    2.28    0.32
  -6   5   2    1.62    0.31
  -6   5   2    1.53    0.28
   5  -5  -2    4.43    0.42
  -5  -5   2    4.88    0.43
  -5  -5   2    4.92    0.44
   5  -5  -2    4.18    0.40
  -5   5   2    4.76    0.38
  -5   5   2    3.95    0.39
  -4  -5   2    0.13    0.09
  -4  -5   2    0.16    0.13
  -4  -5   2    0.01    0.11
   4  -5  -2    0.29    0.14
   4  -5  -2    0.27    0.14
   4   5  -2    0.12    0.11
  -4   5   2    0.30    0.14
  -4   5   2    0.17    0.14
   4   5  -2    0.17    0.12
  -3  -5   2   45.72    1.33
  -3  -5   2   46.56    1.28
   3  -5  -2   44.42    1.32
   3  -5  -2   45.84    1.32
  -3   5   2   44.44    1.29
   3   5  -2   46.83    1.32
   3   5  -2   44.94    1.24
  -3   5   2   45.13    1.30
   3   5  -2   45.53    1.24
   2  -5  -2    1.76    0.09
  -2  -5   2    1.77    0.17
   2  -5  -2    1.85    0.20
   2  -5  -2    1.64    0.18
   2   5  -2    1.56    0.17
   2   5  -2    1.68    0.13
  -2   5   2    1.68    0.17
   2   5  -2    1.71    0.18
  -2   5   2    1.91    0.18
  -1  -5   2   22.56    0.70
   1  -5  -2   21.85    0.68
   1  -5  -2   22.12    0.68
   1  -5  -2   22.91    0.64
   1   5  -2   21.27    0.67
   1   5  -2   21.12    0.66
  -1   5   2   22.96    0.63
   1   5  -2   22.12    0.57
   0  -5  -2    1.12    0.13
   0  -5  -2    1.16    0.14
   0  -5  -2    0.75    0.11
   0  -5  -2    1.01    0.08
   0  -5   2    1.00    0.09
   0   5  -2    1.06    0.13
   0   5  -2    0.95    0.13
   0   5  -2    0.93    0.13
  -1  -5  -2   23.70    0.77
  -1  -5  -2   23.94    0.65
   1  -5   2   25.31    0.70
   1  -5   2   23.71    0.69
  -1  -5  -2   23.26    0.73
  -1  -5  -2   23.80    0.74
  -1   5  -2   22.24    0.73
  -1   5  -2   25.20    0.74
  -1   5  -2   23.02    0.76
   2  -5   2   39.48    1.15
  -2  -5  -2   39.76    1.23
  -2  -5  -2   40.70    1.18
  -2  -5  -2   40.75    1.09
   2  -5   2   40.69    1.16
  -2  -5  -2   41.28    1.10
   2   5   2   39.37    1.19
  -2   5  -2   40.74    1.22
  -2   5  -2   40.99    1.18
  -2   5  -2   40.27    1.16
  -3  -5  -2    1.14    0.17
  -3  -5  -2    1.04    0.19
   3  -5   2    1.36    0.21
   3  -5   2    0.79    0.17
  -3  -5  -2    1.37    0.18
  -3   5  -2    0.99    0.18
   3   5   2    1.19    0.20
  -3   5  -2    0.98    0.18
  -3   5  -2    1.12    0.19
   3   5   2    1.06    0.20
   4  -5   2    1.37    0.24
  -4  -5  -2    2.26    0.30
   4  -5   2    1.94    0.28
   4   5   2    2.19    0.29
  -4   5  -2    1.98    0.28
  -4   5  -2    1.82    0.26
  -4   5  -2    1.91    0.27
   4   5   2    2.52    0.33
  -5  -5  -2    1.52    0.26
   5  -5   2    1.96    0.31
  -5  -5  -2    1.11    0.23
   5  -5   2    1.67    0.29
  -5  -5  -2    1.62    0.27
   5   5   2    1.51    0.29
   5   5   2    1.34    0.28
  -5   5  -2    1.54    0.26
  -5   5  -2    1.34    0.27
  -5   5  -2    1.69    0.29
  -6  -5  -2    2.12    0.32
  -6  -5  -2    2.55    0.35
   6  -5   2    2.30    0.38
  -6  -5  -2    2.79    0.36
   6  -5   2    1.51    0.31
  -6   5  -2    3.29    0.41
  -6   5  -2    2.84    0.39
   6   5   2    2.75    0.39
   6   5   2    2.02    0.35
  -7  -5  -2    0.19    0.20
  -7  -5  -2   -0.07    0.16
   7  -5   2    0.05    0.20
  -7   5  -2    0.06    0.17
   7   5   2    0.28    0.21
  -8  -6   2    1.17    0.31
   8  -6  -2    0.71    0.30
  -8   6   2    0.46    0.27
  -7  -6   2    0.58    0.23
   7  -6  -2    0.81    0.25
  -7  -6   2    0.25    0.20
   7  -6  -2    0.62    0.25
   7   6  -2    0.51    0.22
  -7   6   2    0.40    0.22
   7   6  -2    0.73    0.23
  -7   6   2    1.00    0.28
   6  -6  -2    9.75    0.59
   6  -6  -2   10.15    0.59
  -6  -6   2    9.76    0.58
  -6  -6   2    9.89    0.59
   6   6  -2   10.24    0.57
  -6   6   2    9.67    0.59
   6   6  -2    9.77    0.55
  -6   6   2   10.02    0.61
   5  -6  -2    4.72    0.37
  -5  -6   2    4.76    0.38
  -5  -6   2    4.89    0.39
   5  -6  -2    5.46    0.42
   5   6  -2    4.30    0.33
  -5   6   2    5.56    0.46
  -5   6   2    5.25    0.45
   5   6  -2    4.44    0.39
   4  -6  -2   -0.01    0.11
  -4  -6   2   -0.02    0.11
  -4  -6   2   -0.08    0.09
  -4  -6   2    0.10    0.11
   4  -6  -2    0.07    0.12
  -4   6   2    0.07    0.12
   4   6  -2    0.10    0.10
  -4   6   2   -0.08    0.10
   4   6  -2    0.18    0.12
  -3  -6   2    0.03    0.09
   3  -6  -2   -0.09    0.08
   3  -6  -2    0.01    0.09
  -3  -6   2    0.02    0.08
   3   6  -2    0.04    0.09
   3   6  -2   -0.02    0.07
  -3   6   2   -0.06    0.08
  -3   6   2   -0.07    0.08
   3   6  -2    0.05    0.08
   2  -6  -2    2.93    0.23
   2  -6  -2    3.37    0.14
   2  -6  -2    3.53    0.23
  -2  -6   2    3.15    0.22
   2   6  -2    3.18    0.22
  -2   6   2    3.21    0.21
   2   6  -2    3.20    0.17
   2   6  -2    2.77    0.21
  -2   6   2    2.76    0.20
   1  -6  -2   34.78    0.99
  -1  -6   2   35.29    1.03
   1  -6  -2   34.17    0.99
   1  -6  -2   35.73    0.97
   1   6  -2   35.08    0.85
   1   6  -2   34.44    0.97
  -1   6   2   35.27    0.92
   1   6  -2   34.21    0.98
   0  -6   2   34.04    0.86
   0  -6  -2   34.44    0.85
   0  -6  -2   34.16    0.96
   0  -6  -2   35.04    0.99
   0  -6  -2   33.17    0.96
   0   6  -2   33.15    0.95
   0   6  -2   33.57    0.95
   0   6  -2   34.50    1.01
   1  -6   2    0.06    0.06
  -1  -6  -2    0.09    0.07
  -1  -6  -2    0.10    0.05
  -1  -6  -2    0.06    0.07
   1  -6   2    0.02    0.06
  -1  -6  -2    0.16    0.08
  -1   6  -2    0.04    0.06
  -1   6  -2    0.03    0.06
  -1   6  -2   -0.02    0.06
   2  -6   2    6.08    0.31
   2  -6   2    5.62    0.30
  -2  -6  -2    5.03    0.30
  -2  -6  -2    5.62    0.26
  -2  -6  -2    6.30    0.27
  -2  -6  -2    5.73    0.34
  -2   6  -2    5.34    0.31
  -2   6  -2    5.64    0.31
  -2   6  -2    5.44    0.33
   3  -6   2    9.02    0.44
   3  -6   2    8.84    0.44
  -3  -6  -2    8.06    0.45
  -3  -6  -2    8.85    0.39
  -3  -6  -2    9.04    0.39
  -3   6  -2    8.07    0.43
  -3   6  -2    8.82    0.44
   3   6   2    7.60    0.43
  -3   6  -2    8.76    0.45
   3   6   2    8.36    0.45
   4  -6   2   25.78    0.96
  -4  -6  -2   26.37    0.89
  -4  -6  -2   26.98    0.99
  -4  -6  -2   26.66    0.90
   4  -6   2   26.34    0.97
   4   6   2   25.81    0.98
  -4   6  -2   26.23    0.97
  -4   6  -2   26.15    0.96
   4   6   2   26.97    0.99
  -4   6  -2   26.01    0.95
   5  -6   2   13.94    0.69
   5  -6   2   13.12    0.67
  -5  -6  -2   13.10    0.65
  -5   6  -2   13.21    0.64
   5   6   2   12.36    0.68
  -5   6  -2   12.25    0.66
   5   6   2   11.20    0.64
  -5   6  -2   14.19    0.70
  -6  -6  -2    0.49    0.20
   6  -6   2    0.53    0.23
   6  -6   2    0.37    0.20
  -6  -6  -2    0.55    0.21
  -6  -6  -2    0.45    0.20
   6   6   2    0.63    0.22
  -6   6  -2    0.42    0.20
  -6   6  -2    0.37    0.21
   6   6   2    0.39    0.21
  -7  -6  -2   -0.18    0.16
  -7  -6  -2   -0.01    0.19
   7  -6   2   -0.04    0.18
  -7   6  -2    0.37    0.23
   7   6   2   -0.16    0.17
  -8  -7   2    1.23    0.33
   8  -7  -2    1.53    0.37
  -8   7   2    1.17    0.33
  -7  -7   2   -0.13    0.17
   7  -7  -2    0.10    0.18
  -7  -7   2    0.02    0.17
   7  -7  -2    0.08    0.17
  -7   7   2   -0.23    0.16
  -7   7   2    0.00    0.18
   7   7  -2   -0.14    0.16
   7   7  -2   -0.22    0.13
   6  -7  -2    0.25    0.20
   6  -7  -2    0.33    0.18
  -6  -7   2    0.71    0.23
  -6  -7   2    0.13    0.18
  -6   7   2    0.58    0.22
   6   7  -2    0.06    0.10
  -6   7   2    0.11    0.17
   6   7  -2   -0.02    0.07
  -5  -7   2   13.66    0.64
  -5  -7   2   11.93    0.60
   5  -7  -2   12.27    0.64
   5  -7  -2   11.99    0.62
  -5   7   2   11.75    0.61
   5   7  -2   12.28    0.57
   5   7  -2   13.22    0.58
  -5   7   2   12.93    0.62
  -4  -7   2    0.34    0.13
  -4  -7   2    0.21    0.13
   4  -7  -2    0.51    0.16
   4  -7  -2    0.50    0.17
  -4  -7   2    0.25    0.15
  -4   7   2    0.29    0.15
   4   7  -2    0.17    0.11
   4   7  -2    0.52    0.15
  -4   7   2    0.35    0.15
  -3  -7   2    0.78    0.15
   3  -7  -2    0.64    0.16
   3  -7  -2    1.03    0.18
  -3  -7   2    0.51    0.13
   3   7  -2    0.81    0.13
  -3   7   2    0.37    0.12
  -3   7   2    0.46    0.13
   3   7  -2    0.68    0.12
   3   7  -2    0.58    0.14
   2  -7  -2   58.21    1.53
  -2  -7   2   59.47    1.65
   2  -7  -2   59.94    1.62
   2  -7  -2   61.44    1.63
   2   7  -2   59.47    1.59
  -2   7   2   57.93    1.54
   2   7  -2   60.45    1.48
  -2   7   2   59.75    1.56
   2   7  -2   59.73    1.61
   1  -7  -2    0.60    0.10
  -1  -7   2    0.63    0.12
   1  -7  -2    0.82    0.13
   1  -7  -2    0.56    0.11
  -1   7   2    0.65    0.09
   1   7  -2    0.72    0.12
   1   7  -2    0.71    0.11
   0  -7  -2   93.65    2.19
   0  -7   2   93.78    2.47
   0  -7  -2   90.72    2.33
   0  -7   2   93.55    2.20
   0   7  -2   90.89    2.33
   0   7  -2   92.87    2.32
   1  -7   2   20.13    0.61
  -1  -7  -2   20.48    0.71
  -1  -7  -2   20.32    0.67
   1  -7   2   21.01    0.61
  -1  -7  -2   21.04    0.55
  -1  -7  -2   19.96    0.67
  -1   7  -2   20.75    0.68
  -1   7  -2   20.19    0.66
  -1   7  -2   20.13    0.70
  -2  -7  -2    3.64    0.26
  -2  -7  -2    4.14    0.22
  -2  -7  -2    4.07    0.29
   2  -7   2    3.92    0.26
   2  -7   2    4.27    0.26
  -2  -7  -2    4.58    0.22
  -2  -7  -2    4.82    0.29
  -2   7  -2    4.54    0.30
  -2   7  -2    4.12    0.28
  -2   7  -2    4.50    0.29
   3  -7   2    1.56    0.22
  -3  -7  -2    1.56    0.19
   3  -7   2    1.35    0.21
  -3  -7  -2    1.55    0.18
  -3  -7  -2    1.69    0.25
  -3   7  -2    0.94    0.18
  -3   7  -2    1.08    0.20
   3   7   2    1.65    0.23
  -3   7  -2    1.11    0.20
  -4  -7  -2   10.97    0.51
  -4  -7  -2   11.55    0.53
   4  -7   2   11.87    0.59
   4  -7   2   10.27    0.55
  -4  -7  -2   12.25    0.60
   4   7   2   10.72    0.57
  -4   7  -2   10.52    0.57
  -4   7  -2   12.26    0.57
   4   7   2   11.19    0.58
  -4   7  -2   11.24    0.59
   5  -7   2   13.75    0.69
   5  -7   2   14.61    0.70
  -5  -7  -2   12.97    0.62
  -5  -7  -2   13.34    0.70
  -5  -7  -2   13.83    0.64
  -5   7  -2   13.53    0.66
   5   7   2   12.85    0.68
  -5   7  -2   13.89    0.69
   5   7   2   13.27    0.70
  -5   7  -2   13.87    0.70
   6  -7   2    0.59    0.23
  -6  -7  -2    0.89    0.24
  -6  -7  -2    0.69    0.21
  -6  -7  -2    1.00    0.25
   6  -7   2    0.68    0.24
   6   7   2    0.41    0.21
  -6   7  -2    0.89    0.26
   6   7   2    0.72    0.23
  -6   7  -2    0.22    0.18
   7  -7   2   -0.19    0.15
   7   7   2   -0.11    0.20
  -7   7  -2   -0.05    0.18
  -8  -8   2    0.27    0.23
   8  -8  -2    0.31    0.26
  -8   8   2    0.50    0.24
  -7  -8   2    0.14    0.19
  -7  -8   2    0.02    0.17
   7  -8  -2   -0.08    0.17
   7  -8  -2    0.25    0.22
  -7   8   2    0.23    0.20
  -7   8   2    0.21    0.20
   7   8  -2    0.10    0.17
   6  -8  -2   11.14    0.66
  -6  -8   2   12.16    0.66
   6  -8  -2   11.46    0.66
  -6  -8   2   12.40    0.66
  -6   8   2   13.09    0.69
   6   8  -2   11.11    0.59
   6   8  -2   12.91    0.63
  -6   8   2   11.90    0.67
   5  -8  -2   13.35    0.65
  -5  -8   2   13.52    0.64
   5  -8  -2   12.65    0.65
  -5  -8   2   12.93    0.64
   5   8  -2   13.60    0.59
  -5   8   2   13.65    0.66
   5   8  -2   13.27    0.59
  -5   8   2   12.76    0.63
  -4  -8   2    1.78    0.25
   4  -8  -2    1.22    0.23
  -4  -8   2    1.80    0.25
   4  -8  -2    1.34    0.24
  -4  -8   2    1.51    0.21
  -4   8   2    1.57    0.23
   4   8  -2    1.85    0.22
   4   8  -2    1.12    0.18
  -4   8   2    1.46    0.23
  -3  -8   2    4.92    0.31
   3  -8  -2    4.06    0.31
  -3  -8   2    5.39    0.32
   3  -8  -2    5.07    0.33
   3  -8  -2    4.97    0.19
   3   8  -2    4.71    0.25
  -3   8   2    4.66    0.29
   3   8  -2    5.22    0.32
  -3   8   2    4.89    0.31
   3   8  -2    4.75    0.26
   2  -8  -2    0.78    0.10
  -2  -8   2    0.70    0.14
   2  -8  -2    0.60    0.14
   2  -8  -2    1.00    0.16
  -2   8   2    0.61    0.12
   2   8  -2    0.95    0.15
   2   8  -2    0.72    0.13
   2   8  -2    0.80    0.09
  -2   8   2    0.50    0.11
   1  -8  -2   19.99    0.66
   1  -8  -2   19.61    0.67
   1  -8  -2   20.34    0.64
  -1  -8   2   20.71    0.70
   1   8  -2   20.41    0.65
  -1   8   2   20.45    0.57
   1   8  -2   20.22    0.65
   0  -8  -2   28.52    0.88
   0  -8  -2   28.79    0.88
   0  -8  -2   30.19    0.91
   0  -8   2   29.77    0.94
   0  -8   2   30.10    0.75
   0   8   2   30.53    0.73
   0   8  -2   30.03    0.88
   0   8  -2   30.01    0.87
  -1  -8  -2    0.00    0.04
  -1  -8  -2    0.13    0.08
   1  -8   2    0.00    0.06
  -1  -8  -2   -0.02    0.07
  -1  -8  -2   -0.06    0.08
   1  -8   2    0.12    0.07
  -1   8  -2    0.01    0.07
  -1   8  -2    0.09    0.09
  -1   8  -2   -0.03    0.06
   2  -8   2   28.25    0.85
  -2  -8  -2   28.19    0.89
  -2  -8  -2   26.95    0.93
  -2  -8  -2   27.88    0.89
  -2  -8  -2   27.94    0.78
   2  -8   2   27.62    0.85
  -2  -8  -2   27.79    0.77
  -2   8  -2   26.41    0.89
  -2   8  -2   26.97    0.91
  -2   8  -2   27.48    0.88
   3  -8   2    0.02    0.10
  -3  -8  -2    0.09    0.11
   3  -8   2    0.36    0.14
  -3  -8  -2    0.14    0.13
  -3  -8  -2    0.23    0.11
  -3  -8  -2    0.17    0.10
  -3   8  -2    0.04    0.10
   3   8   2    0.20    0.12
  -3   8  -2    0.03    0.12
  -3   8  -2    0.04    0.10
   4  -8   2    7.41    0.45
  -4  -8  -2    7.04    0.40
  -4  -8  -2    7.84    0.48
   4  -8   2    8.48    0.48
  -4  -8  -2    7.36    0.41
   4   8   2    7.09    0.46
  -4   8  -2    7.25    0.46
   4   8   2    8.29    0.49
  -4   8  -2    6.89    0.44
  -4   8  -2    7.34    0.46
  -5  -8  -2   50.48    1.51
  -5  -8  -2   51.35    1.63
  -5  -8  -2   47.12    1.48
   5  -8   2   49.39    1.59
   5  -8   2   48.17    1.59
  -5   8  -2   49.02    1.60
   5   8   2   48.04    1.61
  -5   8  -2   46.92    1.58
  -5   8  -2   47.66    1.55
   5   8   2   45.84    1.58
  -6  -8  -2    0.08    0.11
   6  -8   2    0.73    0.24
  -6  -8  -2    0.88    0.25
   6  -8   2    0.68    0.24
  -6   8  -2    0.36    0.22
   6   8   2    0.62    0.23
   6   8   2    0.24    0.19
  -6   8  -2    0.22    0.21
   7  -8   2    2.29    0.40
  -7   8  -2    3.20    0.46
   7   8   2    2.46    0.43
   8  -9  -2    2.22    0.44
  -8  -9   2    1.47    0.34
  -8   9   2    1.77    0.38
   7  -9  -2    2.53    0.42
   7  -9  -2    2.51    0.39
  -7  -9   2    2.33    0.37
  -7  -9   2    2.57    0.38
  -7   9   2    2.78    0.41
  -7   9   2    2.10    0.37
  -6  -9   2    0.49    0.21
   6  -9  -2    0.63    0.24
  -6  -9   2    0.32    0.18
   6  -9  -2    0.45    0.20
  -6   9   2    0.27    0.21
   6   9  -2    0.27    0.17
  -6   9   2    0.10    0.18
   6   9  -2    0.53    0.20
  -5  -9   2    7.83    0.48
   5  -9  -2    6.76    0.48
  -5  -9   2    7.46    0.48
   5  -9  -2    7.11    0.48
  -5   9   2    8.31    0.50
  -5   9   2    7.41    0.49
   5   9  -2    8.00    0.44
   5   9  -2    7.34    0.42
  -4  -9   2    0.90    0.20
  -4  -9   2    0.74    0.19
   4  -9  -2    1.10    0.21
  -4  -9   2    0.98    0.19
   4  -9  -2    0.94    0.21
  -4   9   2    0.73    0.19
   4   9  -2    1.13    0.18
   4   9  -2    0.85    0.17
  -4   9   2    0.90    0.21
   3  -9  -2    2.84    0.16
  -3  -9   2    2.84    0.27
   3  -9  -2    2.57    0.28
   3  -9  -2    2.58    0.28
  -3  -9   2    2.85    0.27
  -3   9   2    2.40    0.24
   3   9  -2    2.86    0.27
  -3   9   2    2.59    0.25
   3   9  -2    2.69    0.19
   3   9  -2    2.62    0.19
   2  -9  -2    5.14    0.31
  -2  -9   2    4.86    0.31
   2  -9  -2    4.89    0.30
   2  -9  -2    5.14    0.25
   2   9  -2    5.11    0.20
   2   9  -2    5.19    0.29
   2   9  -2    5.19    0.29
  -2   9   2    5.02    0.26
  -2   9   2    5.07    0.26
   1  -9  -2   24.71    0.76
   1  -9  -2   25.77    0.79
   1  -9  -2   23.58    0.78
  -1  -9   2   23.99    0.82
   1   9  -2   24.85    0.76
  -1   9   2   25.12    0.67
   1   9  -2   24.10    0.76
   0  -9  -2    3.88    0.24
   0  -9  -2    4.04    0.24
   0  -9  -2    4.38    0.26
   0  -9   2    3.60    0.14
   0  -9   2    2.93    0.24
   0   9  -2    3.51    0.22
   0   9  -2    3.85    0.23
  -1  -9  -2   11.11    0.46
  -1  -9  -2   11.71    0.47
   1  -9   2   11.44    0.40
  -1  -9  -2   11.78    0.50
  -1  -9  -2   11.71    0.32
   1  -9   2   11.70    0.40
  -1   9  -2   11.66    0.49
  -1   9  -2   12.19    0.47
  -1   9  -2   11.02    0.47
   2  -9   2    0.09    0.09
  -2  -9  -2   -0.03    0.07
  -2  -9  -2   -0.07    0.08
  -2  -9  -2   -0.04    0.06
   2  -9   2    0.12    0.09
  -2  -9  -2   -0.03    0.08
  -2  -9  -2   -0.01    0.06
  -2   9  -2   -0.06    0.09
  -2   9  -2    0.04    0.09
  -2   9  -2    0.10    0.09
   3  -9   2    0.19    0.12
  -3  -9  -2    0.21    0.14
   3  -9   2    0.30    0.14
  -3  -9  -2    0.26    0.11
  -3  -9  -2    0.17    0.10
  -3  -9  -2    0.22    0.13
  -3   9  -2    0.28    0.14
  -3   9  -2    0.27    0.14
  -3   9  -2    0.38    0.14
   3   9   2    0.19    0.13
   4  -9   2    1.43    0.25
   4  -9   2    1.79    0.28
  -4  -9  -2    1.78    0.28
  -4  -9  -2    1.48    0.22
  -4  -9  -2    1.95    0.24
   4   9   2    1.63    0.27
  -4   9  -2    1.47    0.27
   4   9   2    2.29    0.30
  -4   9  -2    1.70    0.25
  -4   9  -2    1.64    0.28
  -5  -9  -2    0.54    0.21
  -5  -9  -2    0.62    0.19
  -5  -9  -2    0.46    0.19
   5  -9   2    0.36    0.20
   5  -9   2    0.62    0.22
   5   9   2    0.61    0.22
  -5   9  -2    0.50    0.20
   5   9   2    0.53    0.20
  -5   9  -2    0.59    0.21
  -5   9  -2    0.39    0.18
  -6  -9  -2    1.70    0.32
   6  -9   2    2.35    0.38
   6  -9   2    1.73    0.32
  -6   9  -2    1.39    0.32
   6   9   2    1.74    0.33
  -6   9  -2    1.43    0.31
   6   9   2    1.11    0.27
   7  -9   2    0.10    0.20
  -7   9  -2    0.32    0.23
   7   9   2    0.48    0.25
   7 -10  -2    0.17    0.21
   7 -10  -2    0.32    0.23
  -7 -10   2    0.10    0.20
  -7 -10   2    0.23    0.19
  -7  10   2    0.31    0.21
  -7  10   2    0.21    0.22
   6 -10  -2    2.25    0.36
  -6 -10   2    2.55    0.36
   6 -10  -2    2.16    0.35
  -6 -10   2    2.29    0.34
  -6  10   2    2.27    0.35
  -6  10   2    3.13    0.39
   5 -10  -2    1.24    0.25
  -5 -10   2    1.50    0.27
  -5 -10   2    1.05    0.23
   5 -10  -2    1.16    0.26
   5  10  -2    1.70    0.24
  -5  10   2    1.59    0.27
   5  10  -2    1.10    0.21
  -5  10   2    1.57    0.28
  -4 -10   2    0.24    0.13
  -4 -10   2   -0.04    0.12
   4 -10  -2   -0.10    0.11
   4 -10  -2    0.23    0.15
  -4 -10   2    0.10    0.13
   4  10  -2    0.08    0.10
  -4  10   2   -0.03    0.13
   4  10  -2    0.20    0.11
  -4  10   2    0.03    0.13
  -3 -10   2    0.04    0.09
   3 -10  -2    0.11    0.11
   3 -10  -2   -0.04    0.09
  -3 -10   2    0.18    0.13
   3  10  -2    0.14    0.11
  -3  10   2    0.17    0.11
   3  10  -2    0.09    0.08
  -3  10   2    0.10    0.10
   3  10  -2    0.01    0.08
  -2 -10   2    8.83    0.44
   2 -10  -2    8.51    0.35
   2 -10  -2    8.50    0.42
   2 -10  -2    7.94    0.41
  -2  10   2    9.12    0.35
   2  10  -2    8.63    0.28
   2  10  -2    9.28    0.40
  -2  10   2    7.97    0.35
   2  10  -2    8.89    0.40
   1 -10  -2    0.39    0.11
   1 -10  -2    0.38    0.11
  -1 -10   2    0.45    0.13
   1 -10  -2    0.34    0.10
  -1  10   2    0.32    0.07
   1  10  -2    0.42    0.11
   1  10  -2    0.25    0.09
   0 -10  -2    0.63    0.12
   0 -10   2    0.54    0.13
   0 -10  -2    0.42    0.12
   0 -10  -2    0.44    0.11
   0 -10   2    0.50    0.06
   0  10  -2    0.64    0.12
   0  10  -2    0.49    0.11
  -1 -10  -2   28.33    0.88
   1 -10   2   28.86    0.79
   1 -10   2   27.71    0.94
  -1 -10  -2   27.78    0.87
   1 -10   2   27.06    0.79
  -1 -10  -2   28.48    0.68
  -1 -10  -2   26.75    0.92
  -1  10  -2   27.07    0.87
  -1  10  -2   28.97    0.88
  -2 -10  -2   27.00    0.94
   2 -10   2   27.21    0.83
   2 -10   2   25.71    0.82
  -2 -10  -2   25.86    0.72
  -2 -10  -2   27.01    0.88
  -2 -10  -2   26.54    0.73
  -2 -10  -2   25.95    0.87
  -2  10  -2   25.27    0.87
  -2  10  -2   26.68    0.91
  -2  10  -2   25.27    0.87
  -3 -10  -2    4.87    0.35
   3 -10   2    4.78    0.34
  -3 -10  -2    5.27    0.29
  -3 -10  -2    5.85    0.39
   3 -10   2    5.32    0.35
  -3 -10  -2    5.23    0.30
   3  10   2    5.11    0.36
  -3  10  -2    5.97    0.38
  -3  10  -2    5.58    0.38
  -3  10  -2    5.16    0.36
  -4 -10  -2    0.20    0.12
  -4 -10  -2   -0.13    0.10
   4 -10   2    0.08    0.14
  -4 -10  -2   -0.08    0.12
   4 -10   2    0.09    0.13
  -4  10  -2    0.00    0.14
   4  10   2    0.01    0.13
  -4  10  -2   -0.19    0.09
   4  10   2    0.03    0.14
  -4  10  -2    0.03    0.14
  -5 -10  -2    0.94    0.25
   5 -10   2    1.37    0.27
   5 -10   2    1.97    0.31
  -5  10  -2    1.56    0.29
  -5  10  -2    1.76    0.29
   5  10   2    1.95    0.31
   5  10   2    1.97    0.32
  -5  10  -2    2.31    0.34
   6 -10   2    0.01    0.14
  -6 -10  -2    0.16    0.17
   6 -10   2    0.07    0.18
   6  10   2   -0.08    0.16
  -6  10  -2    0.13    0.19
   6  10   2   -0.10    0.16
  -6  10  -2   -0.04    0.17
   7 -10   2    0.36    0.22
   7  10   2    0.45    0.27
  -7  10  -2    0.90    0.29
  -7 -11   2    2.69    0.40
   7 -11  -2    2.91    0.44
  -7 -11   2    2.22    0.36
   7 -11  -2    3.42    0.46
  -7  11   2    2.44    0.40
  -7  11   2    2.46    0.40
   6 -11  -2    6.46    0.50
   6 -11  -2    5.85    0.56
  -6 -11   2    5.88    0.53
  -6 -11   2    6.22    0.48
  -6  11   2    5.38    0.52
  -6  11   2    5.55    0.53
  -5 -11   2    1.30    0.25
   5 -11  -2    1.42    0.28
   5 -11  -2    1.59    0.28
  -5 -11   2    1.78    0.27
  -5  11   2    1.07    0.24
  -5  11   2    1.50    0.27
   4 -11  -2    0.05    0.13
   4 -11  -2   -0.04    0.12
  -4 -11   2    0.05    0.12
  -4 -11   2   -0.09    0.11
  -4 -11   2   -0.08    0.11
  -4  11   2   -0.01    0.14
  -4  11   2    0.13    0.14
   4  11  -2   -0.08    0.09
   3 -11  -2   22.06    0.81
  -3 -11   2   21.88    0.82
   3 -11  -2   20.77    0.80
  -3  11   2   20.26    0.73
   3  11  -2   21.39    0.65
  -3  11   2   22.42    0.75
   3  11  -2   22.11    0.66
   3  11  -2   21.99    0.76
   2 -11  -2    7.34    0.39
   2 -11  -2    7.42    0.33
  -2 -11   2    6.51    0.39
   2 -11  -2    6.60    0.37
  -2  11   2    6.95    0.31
  -2  11   2    6.87    0.31
   2  11  -2    6.53    0.35
   2  11  -2    6.81    0.23
   2  11  -2    7.88    0.37
   1 -11  -2    9.90    0.45
   1 -11  -2   10.40    0.46
  -1 -11   2   10.29    0.49
   1 -11  -2   11.55    0.45
   1  11  -2   11.42    0.45
  -1  11   2   11.25    0.35
   1  11  -2   10.62    0.43
   0 -11  -2  111.88    2.91
   0 -11   2  109.34    2.95
   0 -11  -2  104.56    2.76
   0 -11   2  111.32    2.58
   0 -11  -2  107.43    2.78
   0  11  -2  108.98    2.76
   0  11  -2  111.37    2.75
  -1 -11  -2    2.99    0.29
  -1 -11  -2    3.51    0.25
   1 -11   2    3.59    0.20
  -1 -11  -2    3.62    0.25
   1 -11   2    3.40    0.28
   1 -11   2    3.62    0.20
  -1  11  -2    3.71    0.26
  -1  11  -2    3.61    0.25
   2 -11   2    6.70    0.33
  -2 -11  -2    4.89    0.32
  -2 -11  -2    5.47    0.24
  -2 -11  -2    5.44    0.38
  -2 -11  -2    5.53    0.34
  -2 -11  -2    5.56    0.23
   2 -11   2    5.73    0.32
  -2  11  -2    5.74    0.35
  -2  11  -2    5.52    0.35
  -2  11  -2    5.71    0.36
  -3 -11  -2    2.37    0.30
   3 -11   2    2.15    0.26
  -3 -11  -2    2.84    0.32
   3 -11   2    3.02    0.31
  -3 -11  -2    3.17    0.23
  -3  11  -2    2.58    0.30
  -3  11  -2    2.87    0.31
   3  11   2    3.00    0.33
  -3  11  -2    2.87    0.31
   4 -11   2    0.84    0.21
   4 -11   2    0.79    0.21
  -4 -11  -2    0.44    0.18
   4  11   2    0.65    0.20
  -4  11  -2    0.91    0.22
  -4  11  -2    0.83    0.23
   4  11   2    0.67    0.20
  -4  11  -2    0.67    0.20
   5 -11   2    0.45    0.20
   5 -11   2    1.37    0.28
  -5 -11  -2    1.27    0.27
  -5  11  -2    1.09    0.24
  -5  11  -2    1.22    0.27
  -5  11  -2    0.84    0.25
   5  11   2    1.06    0.26
   5  11   2    1.28    0.27
   6 -11   2    0.12    0.18
   6 -11   2    0.17    0.18
  -6 -11  -2    0.05    0.18
   6  11   2    0.42    0.21
  -6  11  -2    0.25    0.20
   6  11   2    0.37    0.21
  -6  11  -2    0.27    0.22
   7 -11   2    0.65    0.25
  -7  11  -2    0.52    0.27
   7  11   2    0.23    0.24
   7 -12  -2    1.75    0.35
  -7 -12   2    1.50    0.31
  -7 -12   2    1.74    0.34
   7 -12  -2    1.04    0.31
  -7  12   2    1.45    0.33
  -7  12   2    1.70    0.34
  -6 -12   2    1.92    0.32
  -6 -12   2    1.23    0.27
   6 -12  -2    0.83    0.24
   6 -12  -2    2.16    0.35
  -6  12   2    1.78    0.32
  -6  12   2    1.87    0.32
  -5 -12   2    0.32    0.17
   5 -12  -2    0.57    0.20
  -5 -12   2    0.80    0.21
   5 -12  -2    0.11    0.15
  -5  12   2    0.64    0.21
  -5  12   2    0.28    0.17
  -4 -12   2    0.42    0.17
  -4 -12   2    0.35    0.15
   4 -12  -2    0.22    0.14
   4 -12  -2    0.18    0.16
  -4  12   2    0.25    0.15
  -4  12   2    0.43    0.16
   3 -12  -2    4.89    0.36
  -3 -12   2    5.46    0.38
   3 -12  -2    5.15    0.36
  -3  12   2    5.76    0.34
  -3  12   2    4.27    0.30
   3  12  -2    4.12    0.31
   3  12  -2    4.59    0.24
   2 -12  -2    4.24    0.31
  -2 -12   2    3.30    0.32
   2 -12  -2    4.22    0.30
   2 -12  -2    3.34    0.24
  -2  12   2    4.10    0.24
  -2  12   2    3.85    0.24
   2  12  -2    3.97    0.27
   2  12  -2    3.89    0.16
   2  12  -2    3.10    0.24
  -1 -12   2   75.98    2.19
   1 -12  -2   75.79    2.05
   1 -12  -2   77.42    2.11
   1 -12  -2   79.19    2.07
  -1  12   2   78.86    1.90
   1  12  -2   78.22    2.02
   1  12  -2   76.49    2.03
   0 -12   2    1.70    0.10
   0 -12  -2    1.58    0.21
   0 -12  -2    1.52    0.19
   0 -12   2    1.36    0.22
   0 -12  -2    1.97    0.22
   0  12  -2    1.59    0.19
   0  12  -2    1.79    0.20
   1 -12   2    0.47    0.10
  -1 -12  -2    0.47    0.13
   1 -12   2    0.39    0.09
  -1 -12  -2    0.46    0.14
  -1 -12  -2    0.35    0.12
   1 -12   2    0.58    0.15
  -1  12  -2    0.30    0.11
  -1  12  -2    0.46    0.12
  -2 -12  -2    0.40    0.13
  -2 -12  -2    0.55    0.09
   2 -12   2    0.48    0.13
   2 -12   2    0.43    0.15
  -2 -12  -2    0.37    0.13
   2 -12   2    0.52    0.13
  -2 -12  -2    0.66    0.17
  -2  12  -2    0.28    0.13
  -2  12  -2    0.61    0.15
  -3 -12  -2    0.33    0.16
   3 -12   2    0.99    0.20
   3 -12   2    1.04    0.20
  -3 -12  -2    0.90    0.20
   3  12   2    0.66    0.19
  -3  12  -2    1.14    0.22
  -3  12  -2    0.88    0.20
  -3  12  -2    0.98    0.21
   4 -12   2    0.07    0.14
   4 -12   2    0.07    0.14
  -4 -12  -2    0.11    0.15
   4  12   2   -0.02    0.13
  -4  12  -2   -0.13    0.11
   4  12   2    0.14    0.14
  -4  12  -2    0.14    0.14
  -4  12  -2   -0.02    0.13
   5 -12   2    0.04    0.14
   5 -12   2    0.25    0.16
  -5 -12  -2    0.42    0.20
  -5  12  -2    0.16    0.16
   5  12   2    0.43    0.20
   5  12   2   -0.12    0.12
  -5  12  -2    0.34    0.19
   6 -12   2    0.74    0.25
  -6 -12  -2    1.36    0.30
   6 -12   2    0.71    0.24
   6  12   2    0.78    0.26
  -6  12  -2    1.16    0.30
  -6  12  -2    0.90    0.27
   6  12   2    0.78    0.25
   7 -12   2   -0.09    0.16
   7  12   2    0.19    0.22
  -7  12  -2   -0.02    0.21
   7 -13  -2    1.42    0.33
  -7 -13   2    1.00    0.28
  -7 -13   2    1.42    0.30
  -7  13   2    1.04    0.29
  -7  13   2    1.05    0.29
  -6 -13   2    0.29    0.19
   6 -13  -2    0.39    0.20
   6 -13  -2    0.50    0.23
  -6 -13   2    0.23    0.17
  -6  13   2    0.28    0.19
  -6  13   2    0.24    0.19
  -5 -13   2   10.29    0.56
   5 -13  -2    9.84    0.58
   5 -13  -2    9.95    0.58
  -5 -13   2    9.55    0.55
  -5  13   2    9.79    0.55
  -5  13   2    9.93    0.56
  -4 -13   2    0.68    0.20
   4 -13  -2    0.25    0.16
   4 -13  -2    0.19    0.15
  -4 -13   2    0.17    0.15
  -4  13   2    0.58    0.18
  -4  13   2    0.32    0.16
   3 -13  -2    0.73    0.18
  -3 -13   2    0.95    0.22
   3 -13  -2    0.65    0.18
   3  13  -2    0.86    0.18
  -3  13   2    0.47    0.15
   3  13  -2    1.03    0.20
  -3  13   2    0.72    0.17
   2 -13  -2    0.73    0.17
   2 -13  -2    0.54    0.15
  -2 -13   2    0.74    0.19
   2 -13  -2    0.62    0.14
   2  13  -2    0.57    0.13
  -2  13   2    0.56    0.13
  -2  13   2    0.62    0.13
   2  13  -2    0.48    0.13
   1 -13  -2    0.32    0.12
   1 -13  -2    0.32    0.11
  -1 -13   2    0.31    0.14
   1 -13  -2    0.27    0.11
   1  13  -2    0.36    0.11
  -1  13   2    0.44    0.08
   1  13  -2    0.29    0.11
   0 -13  -2   37.69    1.12
   0 -13   2   38.07    0.94
   0 -13  -2   37.67    1.13
   0 -13  -2   37.12    1.18
   0 -13   2   39.39    1.24
   0  13  -2   38.68    1.11
   0  13  -2   36.47    1.11
  -1 -13  -2    3.48    0.27
   1 -13   2    3.97    0.22
   1 -13   2    4.05    0.22
  -1 -13  -2    3.68    0.30
  -1 -13  -2    4.39    0.29
   1 -13   2    3.73    0.30
  -1  13  -2    4.33    0.29
  -1  13  -2    3.70    0.28
   2 -13   2    0.55    0.14
  -2 -13  -2    0.44    0.15
   2 -13   2    0.29    0.14
  -2 -13  -2    0.52    0.14
   2 -13   2    0.42    0.12
  -2 -13  -2    0.57    0.16
  -2  13  -2    0.41    0.14
  -2  13  -2    0.56    0.15
   3 -13   2    2.26    0.27
   3 -13   2    1.26    0.22
   3 -13   2    2.31    0.30
  -3 -13  -2    1.57    0.27
  -3 -13  -2    1.94    0.27
   3  13   2    2.46    0.31
  -3  13  -2    2.44    0.30
  -3  13  -2    1.85    0.27
  -4 -13  -2    6.49    0.47
   4 -13   2    5.87    0.42
   4 -13   2    5.96    0.42
  -4  13  -2    5.66    0.44
   4  13   2    5.53    0.42
  -4  13  -2    5.16    0.47
   4  13   2    5.80    0.42
   5 -13   2    0.53    0.21
   5 -13   2    0.51    0.20
  -5 -13  -2    0.00    0.15
   5  13   2    0.50    0.20
   5  13   2    0.53    0.20
  -5  13  -2    0.24    0.18
  -5  13  -2    0.35    0.20
   6 -13   2   -0.12    0.13
   6 -13   2    0.39    0.22
  -6 -13  -2   -0.03    0.18
  -6  13  -2    0.18    0.21
   6  13   2   -0.13    0.15
   6  13   2   -0.02    0.16
  -6  13  -2    0.17    0.19
   7 -13   2   -0.11    0.15
  -7  13  -2   -0.30    0.17
   7  13   2    0.19    0.21
   7 -14  -2    0.43    0.22
  -7 -14   2    0.27    0.21
  -7 -14   2    0.15    0.21
  -7  14   2    0.38    0.23
  -7  14   2    0.13    0.19
  -6 -14   2    0.29    0.19
   6 -14  -2    0.01    0.15
  -6 -14   2    0.24    0.18
   6 -14  -2    0.05    0.15
  -6  14   2    0.19    0.18
  -6  14   2   -0.06    0.15
   5 -14  -2   14.82    0.75
  -5 -14   2   16.21    0.74
  -5 -14   2   16.26    0.73
   5 -14  -2   16.72    0.79
  -5  14   2   16.01    0.74
  -5  14   2   15.34    0.72
  -4 -14   2    9.49    0.51
   4 -14  -2    9.26    0.54
  -4 -14   2    9.23    0.53
   4 -14  -2    9.33    0.54
  -4  14   2    9.30    0.50
  -4  14   2    9.51    0.51
   3 -14  -2   15.32    0.67
  -3 -14   2   15.09    0.70
   3 -14  -2   14.66    0.67
  -3  14   2   14.65    0.59
   3  14  -2   14.77    0.62
  -3  14   2   15.98    0.60
   3  14  -2   15.04    0.63
   2 -14  -2    6.37    0.38
   2 -14  -2    5.51    0.32
   2 -14  -2    5.35    0.35
  -2 -14   2    5.68    0.40
   2  14  -2    5.77    0.34
  -2  14   2    5.58    0.29
  -2  14   2    5.46    0.29
   2  14  -2    5.29    0.32
   1 -14  -2    0.17    0.10
   1 -14  -2    0.34    0.12
  -1 -14   2    0.48    0.16
   1 -14  -2    0.50    0.14
  -1  14   2    0.26    0.07
   1  14  -2    0.16    0.10
   1  14  -2    0.53    0.13
   0 -14  -2   10.26    0.46
   0 -14  -2   10.65    0.50
   0 -14   2    9.70    0.51
   0 -14  -2   10.04    0.46
   0 -14   2   10.24    0.31
   0  14  -2    9.99    0.45
   0  14  -2   10.49    0.45
   1 -14   2    0.35    0.10
  -1 -14  -2    0.43    0.13
   1 -14   2    0.53    0.16
  -1 -14  -2    0.56    0.14
   1 -14   2    0.53    0.10
  -1 -14  -2    0.28    0.14
  -1  14  -2    0.21    0.11
  -1  14  -2    0.34    0.12
   2 -14   2   -0.05    0.09
   2 -14   2   -0.03    0.09
  -2 -14  -2    0.10    0.13
   2 -14   2    0.17    0.13
  -2 -14  -2   -0.01    0.10
  -2 -14  -2    0.07    0.10
  -2  14  -2    0.18    0.13
  -2  14  -2   -0.08    0.09
  -3 -14  -2    0.20    0.16
   3 -14   2    0.28    0.17
   3 -14   2    0.22    0.15
   3 -14   2    0.49    0.17
  -3 -14  -2    0.23    0.14
  -3  14  -2    0.13    0.14
  -3  14  -2    0.48    0.17
   3  14   2    0.41    0.16
   4 -14   2   36.05    1.24
  -4 -14  -2   37.05    1.34
   4 -14   2   37.71    1.26
   4  14   2   36.47    1.29
  -4  14  -2   37.20    1.30
   4  14   2   39.62    1.32
  -4  14  -2   39.24    1.32
  -5 -14  -2    0.26    0.18
   5 -14   2    0.38    0.18
   5 -14   2   -0.04    0.16
   5  14   2    0.16    0.17
  -5  14  -2    0.00    0.16
  -5  14  -2    0.18    0.17
   5  14   2    0.12    0.16
   6 -14   2    1.31    0.30
  -6 -14  -2    1.65    0.33
   6 -14   2    1.22    0.30
  -6  14  -2    0.98    0.28
   6  14   2    1.10    0.29
  -6  14  -2    1.36    0.31
   6  14   2    1.74    0.34
   7 -14   2    0.55    0.24
   7  14   2    0.69    0.28
  -7  14  -2    0.55    0.27
   7 -15  -2    1.03    0.30
  -7 -15   2    1.22    0.30
  -7 -15   2    1.08    0.30
  -7  15   2    1.52    0.35
  -6 -15   2    0.44    0.21
   6 -15  -2    0.46    0.22
  -6 -15   2    0.26    0.19
   6 -15  -2    0.44    0.23
  -6  15   2    0.33    0.21
  -6  15   2    0.20    0.20
   5 -15  -2    2.02    0.33
   5 -15  -2    2.21    0.35
  -5 -15   2    2.19    0.32
  -5 -15   2    2.08    0.30
  -5  15   2    1.55    0.28
  -5  15   2    1.85    0.30
   4 -15  -2   24.61    0.97
   4 -15  -2   26.90    1.00
  -4 -15   2   25.28    0.99
  -4 -15   2   24.29    0.92
   4  15  -2   24.30    0.91
  -4  15   2   24.35    0.90
  -4  15   2   24.04    0.90
  -3 -15   2   15.72    0.73
   3 -15  -2   13.85    0.67
   3 -15  -2   15.88    0.69
  -3  15   2   14.94    0.60
   3  15  -2   16.31    0.64
  -3  15   2   15.01    0.60
   3  15  -2   16.14    0.65
   2 -15  -2   -0.13    0.09
   2 -15  -2    0.08    0.11
  -2 -15   2    0.07    0.14
   2 -15  -2    0.08    0.11
  -2  15   2    0.00    0.08
   2  15  -2   -0.01    0.10
   2  15  -2    0.21    0.11
  -2  15   2   -0.09    0.08
   1 -15  -2   38.03    1.20
   1 -15  -2   40.18    1.21
   1 -15  -2   39.53    1.23
  -1 -15   2   39.84    1.32
   1  15  -2   40.75    1.17
  -1  15   2   39.37    1.02
   1  15  -2   39.34    1.17
   0 -15   2    0.61    0.08
   0 -15  -2    0.55    0.17
   0 -15  -2    0.52    0.14
   0 -15   2    0.66    0.18
   0 -15  -2    0.59    0.14
   0  15  -2    0.39    0.12
   0  15  -2    0.43    0.12
  -1 -15  -2    9.28    0.45
   1 -15   2    9.19    0.51
   1 -15   2    9.14    0.36
  -1 -15  -2    8.35    0.48
   1 -15   2    9.54    0.36
  -1 -15  -2    9.29    0.45
  -1  15  -2    9.55    0.45
  -1  15  -2    9.18    0.44
  -2 -15  -2    7.35    0.46
   2 -15   2    7.58    0.38
   2 -15   2    7.08    0.36
   2 -15   2    6.54    0.44
  -2 -15  -2    7.87    0.43
  -2 -15  -2    7.04    0.41
  -2  15  -2    6.37    0.41
  -2  15  -2    7.60    0.44
   3 -15   2   40.92    1.29
  -3 -15  -2   43.08    1.35
   3 -15   2   41.66    1.42
   3 -15   2   42.96    1.30
  -3 -15  -2   40.87    1.43
   3  15   2   41.10    1.36
  -3  15  -2   43.06    1.37
  -3  15  -2   42.50    1.36
   4 -15   2    5.19    0.41
  -4 -15  -2    6.21    0.46
   4 -15   2    4.27    0.44
   4 -15   2    5.35    0.41
   4  15   2    4.84    0.46
  -4  15  -2    5.59    0.43
   4  15   2    5.57    0.42
  -4  15  -2    4.71    0.46
  -5 -15  -2   -0.06    0.15
   5 -15   2   -0.19    0.13
   5 -15   2    0.18    0.18
  -5  15  -2    0.12    0.16
   5  15   2    0.03    0.16
   5  15   2    0.24    0.17
  -5  15  -2    0.50    0.20
   6 -15   2    0.15    0.18
   6 -15   2    0.06    0.20
  -6 -15  -2   -0.08    0.18
   6  15   2   -0.02    0.16
  -6  15  -2   -0.21    0.14
   6  15   2    0.04    0.16
  -6  15  -2    0.10    0.20
  -7 -16   2    1.22    0.30
   7 -16  -2    1.02    0.29
  -7 -16   2    1.32    0.33
  -7  16   2    1.04    0.29
  -6 -16   2    0.22    0.18
  -6 -16   2   -0.05    0.16
   6 -16  -2   -0.03    0.16
   6 -16  -2    0.02    0.17
  -6  16   2    0.25    0.19
  -6  16   2    0.13    0.19
   5 -16  -2    1.44    0.29
  -5 -16   2    1.15    0.25
  -5 -16   2    1.49    0.26
  -5  16   2    1.35    0.28
  -5  16   2    1.24    0.26
  -4 -16   2    2.34    0.30
  -4 -16   2    2.37    0.33
   4 -16  -2    2.12    0.32
   4 -16  -2    1.69    0.28
  -4  16   2    2.27    0.29
   4  16  -2    2.77    0.32
  -4  16   2    2.19    0.29
  -3 -16   2    2.44    0.34
   3 -16  -2    2.81    0.34
   3 -16  -2    2.62    0.32
   3  16  -2    3.05    0.32
  -3  16   2    2.60    0.27
  -3  16   2    2.73    0.27
   3  16  -2    2.85    0.30
  -2 -16   2    0.47    0.19
   2 -16  -2    0.32    0.14
   2 -16  -2    0.35    0.14
   2 -16  -2    0.17    0.15
   2  16  -2    0.56    0.15
  -2  16   2    0.41    0.12
  -2  16   2    0.28    0.11
   2  16  -2    0.46    0.14
  -1 -16   2    0.73    0.21
   1 -16  -2    0.60    0.15
   1 -16  -2    0.35    0.14
   1 -16  -2    0.37    0.13
   1  16  -2    0.61    0.14
   1  16  -2    0.59    0.13
   0 -16  -2    0.27    0.14
   0 -16  -2    0.13    0.10
   0 -16   2    0.32    0.16
   0 -16  -2    0.05    0.08
   0  16  -2    0.08    0.10
   0  16  -2    0.06    0.10
   1 -16   2    0.08    0.08
   1 -16   2   -0.04    0.12
  -1 -16  -2    0.08    0.10
  -1 -16  -2   -0.09    0.08
  -1 -16  -2    0.11    0.13
  -1  16  -2    0.04    0.10
  -1  16  -2    0.07    0.10
  -2 -16  -2   12.29    0.65
   2 -16   2   14.53    0.56
  -2 -16  -2   14.18    0.61
   2 -16   2   14.25    0.68
   2 -16   2   14.75    0.56
  -2 -16  -2   14.53    0.62
  -2  16  -2   15.21    0.64
  -2  16  -2   14.54    0.62
   3 -16   2   60.17    1.91
   3 -16   2   62.34    1.76
  -3 -16  -2   60.75    1.95
  -3 -16  -2   60.97    1.81
   3 -16   2   63.36    1.76
  -3  16  -2   63.26    1.85
  -3  16  -2   59.15    1.82
   3  16   2   60.79    1.83
   4 -16   2    1.41    0.26
   4 -16   2    2.18    0.30
   4 -16   2    3.00    0.35
  -4 -16  -2    1.89    0.32
  -4  16  -2    2.22    0.34
   4  16   2    2.70    0.35
   4  16   2    2.50    0.34
  -4  16  -2    2.03    0.32
   5 -16   2    0.19    0.17
   5 -16   2   -0.01    0.17
  -5 -16  -2    0.11    0.17
   5  16   2    0.04    0.14
   5  16   2   -0.04    0.13
  -5  16  -2   -0.21    0.13
  -5  16  -2   -0.19    0.15
   6 -16   2    3.35    0.45
   6 -16   2    3.09    0.43
  -6 -16  -2    3.36    0.46
   6  16   2    3.47    0.47
  -6  16  -2    3.79    0.48
  -6  16  -2    2.84    0.44
   6  16   2    2.56    0.41
   7 -17  -2    0.02    0.19
  -7 -17   2   -0.02    0.19
  -7  17   2   -0.02    0.19
  -6 -17   2    2.79    0.37
  -6 -17   2    2.15    0.34
   6 -17  -2    1.93    0.35
   6 -17  -2    1.76    0.34
  -6  17   2    2.11    0.36
  -6  17   2    1.90    0.35
  -5 -17   2    0.13    0.15
   5 -17  -2    0.14    0.18
   5 -17  -2    0.09    0.16
  -5 -17   2    0.19    0.17
  -5  17   2    0.25    0.18
  -5  17   2    0.36    0.20
   4 -17  -2   10.34    0.59
  -4 -17   2   11.25    0.62
  -4 -17   2   10.21    0.54
   4 -17  -2   10.16    0.58
   4  17  -2    9.27    0.52
  -4  17   2   10.91    0.54
  -4  17   2   10.26    0.53
   3 -17  -2    0.08    0.12
  -3 -17   2   -0.06    0.16
   3 -17  -2   -0.04    0.13
  -3  17   2    0.02    0.11
   3  17  -2    0.02    0.12
   3  17  -2    0.12    0.13
  -3  17   2   -0.08    0.11
   2 -17  -2    0.15    0.12
   2 -17  -2   -0.02    0.12
   2 -17  -2    0.14    0.14
  -2 -17   2   -0.07    0.15
  -2  17   2   -0.07    0.08
   2  17  -2   -0.03    0.10
   2  17  -2   -0.02    0.10
   1 -17  -2    0.01    0.06
  -1 -17   2    0.08    0.16
   1 -17  -2    0.00    0.10
   1 -17  -2    0.08    0.11
   1  17  -2    0.11    0.10
   1  17  -2    0.08    0.10
   0 -17  -2   12.30    0.54
   0 -17  -2   12.36    0.53
   0 -17  -2   12.30    0.60
   0 -17   2   11.82    0.62
   0  17  -2   11.95    0.51
   0  17  -2   11.67    0.51
  -1 -17  -2    2.77    0.29
  -1 -17  -2    2.30    0.30
  -1 -17  -2    3.16    0.31
   1 -17   2    2.52    0.32
  -1  17  -2    3.15    0.30
  -1  17  -2    2.56    0.28
   2 -17   2    2.15    0.24
  -2 -17  -2    1.84    0.26
   2 -17   2    2.17    0.30
  -2 -17  -2    1.82    0.29
  -2 -17  -2    1.82    0.26
   2 -17   2    2.00    0.23
  -2  17  -2    1.83    0.26
  -2  17  -2    2.13    0.27
   3 -17   2    0.14    0.15
  -3 -17  -2    0.07    0.15
   3 -17   2    0.15    0.14
   3 -17   2    0.19    0.14
  -3 -17  -2   -0.12    0.11
  -3  17  -2    0.16    0.15
  -3  17  -2    0.11    0.16
   3  17   2    0.03    0.12
  -4 -17  -2    0.90    0.25
   4 -17   2    0.32    0.18
   4 -17   2    1.03    0.24
   4 -17   2    0.74    0.21
   4  17   2    0.84    0.23
  -4  17  -2    0.65    0.22
  -4  17  -2    0.57    0.21
   5 -17   2   -0.08    0.15
   5 -17   2   -0.01    0.16
  -5 -17  -2    0.16    0.17
  -5  17  -2   -0.09    0.14
  -5  17  -2    0.20    0.18
   5  17   2    0.30    0.18
   5  17   2    0.06    0.15
  -6 -17  -2    1.79    0.37
   6 -17   2    2.02    0.38
   6 -17   2    1.78    0.34
   6  17   2    1.55    0.33
   6  17   2    1.66    0.35
  -6  17  -2    0.74    0.26
   7 -18  -2    0.75    0.28
  -7  18   2    1.53    0.33
   6 -18  -2   -0.12    0.18
   6 -18  -2    0.17    0.18
  -6 -18   2    0.01    0.17
  -6 -18   2    0.19    0.17
  -6  18   2    0.02    0.18
  -6  18   2    0.23    0.20
   5 -18  -2    1.92    0.33
  -5 -18   2    3.36    0.38
   5 -18  -2    1.81    0.34
  -5 -18   2    2.60    0.34
  -5  18   2    2.74    0.36
  -5  18   2    2.18    0.33
  -4 -18   2    1.76    0.31
   4 -18  -2    1.71    0.29
   4 -18  -2    1.84    0.30
  -4  18   2    1.41    0.25
  -4  18   2    1.67    0.26
   4  18  -2    1.82    0.27
  -3 -18   2    4.27    0.45
   3 -18  -2    4.63    0.44
   3 -18  -2    4.12    0.41
  -3  18   2    3.55    0.32
   3  18  -2    4.15    0.32
   3  18  -2    3.87    0.36
  -3  18   2    3.59    0.32
   2 -18  -2    0.98    0.20
   2 -18  -2    0.72    0.18
   2 -18  -2    1.01    0.22
  -2 -18   2    1.09    0.26
   2  18  -2    0.60    0.16
   2  18  -2    1.10    0.20
   1 -18  -2   10.70    0.52
   1 -18  -2   10.00    0.51
  -1 -18   2   10.17    0.59
   1  18  -2   10.47    0.48
   1  18  -2   10.35    0.48
   0 -18  -2    0.17    0.12
   0 -18   2    0.11    0.16
   0 -18  -2    0.71    0.16
   0 -18  -2    0.15    0.16
   0  18  -2    0.30    0.13
   0  18  -2    0.55    0.15
  -1 -18  -2    4.47    0.34
  -1 -18  -2    4.69    0.33
   1 -18   2    5.39    0.43
  -1 -18  -2    4.70    0.39
  -1  18  -2    4.67    0.34
  -1  18  -2    4.48    0.33
   2 -18   2    6.04    0.46
  -2 -18  -2    5.81    0.38
   2 -18   2    5.20    0.33
  -2 -18  -2    5.41    0.43
  -2 -18  -2    6.52    0.41
  -2  18  -2    6.25    0.40
  -2  18  -2    5.76    0.40
   3 -18   2    2.56    0.30
   3 -18   2    2.81    0.31
  -3 -18  -2    2.83    0.33
   3 -18   2    2.74    0.34
  -3 -18  -2    2.67    0.37
  -3  18  -2    2.77    0.34
  -3  18  -2    2.95    0.35
   4 -18   2    1.35    0.25
  -4 -18  -2    1.18    0.26
   4 -18   2    0.90    0.23
   4 -18   2    1.41    0.28
  -4  18  -2    1.43    0.28
   4  18   2    1.43    0.28
  -4  18  -2    1.46    0.28
  -5 -18  -2    0.37    0.22
   5 -18   2    0.46    0.20
   5 -18   2    0.27    0.18
   5  18   2    0.28    0.19
  -5  18  -2    0.47    0.21
  -5  18  -2    0.15    0.18
   5  18   2    0.57    0.24
   6 -18   2    0.72    0.26
  -6 -18  -2    1.23    0.33
   6 -18   2    1.05    0.31
   6  18   2    0.98    0.29
   6  18   2    1.08    0.29
  -6  18  -2    1.31    0.31
   7 -19  -2    0.18    0.23
  -7  19   2    0.44    0.25
   6 -19  -2    1.03    0.29
   6 -19  -2    0.90    0.28
  -6  19   2    0.41    0.23
  -6  19   2    0.67    0.24
   5 -19  -2    0.51    0.22
  -5 -19   2    0.12    0.10
   5 -19  -2    0.52    0.22
  -5 -19   2    0.21    0.12
  -5  19   2    1.21    0.26
  -5  19   2    0.88    0.24
  -4 -19   2    0.98    0.26
   4 -19  -2    0.51    0.19
  -4 -19   2    0.68    0.18
   4 -19  -2    0.82    0.23
  -4  19   2    0.63    0.20
  -4  19   2    0.61    0.20
   4  19  -2    0.60    0.19
  -3 -19   2    1.42    0.30
   3 -19  -2    0.65    0.21
   3 -19  -2    0.62    0.20
   3  19  -2    1.27    0.22
   3  19  -2    1.11    0.21
  -2 -19   2    0.92    0.26
   2 -19  -2    0.61    0.19
   2 -19  -2    0.75    0.21
   2 -19  -2    0.62    0.20
   2  19  -2    0.81    0.18
   2  19  -2    1.05    0.20
   1 -19  -2   28.92    0.97
   1 -19  -2   23.64    0.97
   1 -19  -2   26.45    0.95
  -1 -19   2   27.86    1.09
   1  19  -2   29.02    0.93
   1  19  -2   27.94    0.91
   0 -19  -2    3.50    0.33
   0 -19   2    2.91    0.37
   0 -19  -2    3.17    0.32
   0 -19  -2    3.08    0.36
   0  19  -2    2.77    0.29
   0  19  -2    2.48    0.27
   1 -19   2   11.90    0.67
  -1 -19  -2   13.59    0.60
  -1 -19  -2   14.02    0.60
  -1 -19  -2   14.21    0.69
  -1  19  -2   13.20    0.59
  -1  19  -2   13.34    0.59
   2 -19   2    0.50    0.20
  -2 -19  -2    0.35    0.18
  -2 -19  -2    0.50    0.17
  -2 -19  -2    0.65    0.18
  -2  19  -2    0.66    0.19
  -2  19  -2    0.84    0.20
   3 -19   2    0.79    0.19
  -3 -19  -2    0.79    0.23
   3 -19   2    0.93    0.20
  -3 -19  -2    0.61    0.19
   3 -19   2    0.64    0.22
  -3  19  -2    1.05    0.23
  -3  19  -2    0.68    0.20
   4 -19   2    3.09    0.36
  -4 -19  -2    2.98    0.41
   4 -19   2    2.74    0.35
   4 -19   2    3.36    0.42
  -4  19  -2    2.80    0.37
   4  19   2    2.84    0.38
  -4  19  -2    3.01    0.39
   5 -19   2    4.86    0.49
  -5 -19  -2    3.79    0.48
   5 -19   2    4.15    0.46
  -5  19  -2    4.63    0.51
   5  19   2    4.96    0.51
   5  19   2    4.62    0.49
  -5  19  -2    4.19    0.48
  -6 -19  -2    2.24    0.40
   6 -19   2    1.41    0.32
   6 -19   2    2.40    0.40
   6  19   2    2.52    0.42
  -6  19  -2    2.05    0.38
   6  19   2    2.04    0.38
   6 -20  -2   -0.06    0.17
   6 -20  -2    0.16    0.19
  -6  20   2    0.06    0.18
  -6  20   2    0.34    0.22
   5 -20  -2    3.77    0.46
   5 -20  -2    2.53    0.38
  -5 -20   2    3.18    0.42
  -5 -20   2    2.79    0.35
  -5  20   2    3.80    0.42
  -5  20   2    3.78    0.42
   4 -20  -2    0.19    0.17
  -4 -20   2    0.57    0.18
   4 -20  -2    0.12    0.15
  -4 -20   2    0.44    0.22
   4  20  -2    0.08    0.15
   3 -20  -2   -0.05    0.13
   3 -20  -2    0.15    0.14
  -3 -20   2    0.19    0.19
   3  20  -2    0.19    0.13
   3  20  -2    0.13    0.13
   2 -20  -2    3.97    0.38
   2 -20  -2    3.75    0.39
   2 -20  -2    5.03    0.38
  -2 -20   2    3.86    0.45
   2  20  -2    4.05    0.31
   2  20  -2    3.80    0.35
   1 -20  -2   -0.07    0.15
   1 -20  -2    0.03    0.13
   1 -20  -2    0.09    0.13
  -1 -20   2    0.35    0.20
   1  20  -2    0.15    0.11
   1  20  -2    0.06    0.11
   0 -20  -2   10.63    0.59
   0 -20  -2   10.40    0.52
   0 -20  -2   11.78    0.54
   0 -20   2   10.38    0.63
   0  20  -2   11.53    0.52
   0  20  -2   10.93    0.51
  -1 -20  -2    0.83    0.23
  -1 -20  -2    0.82    0.19
   1 -20   2    0.89    0.24
  -1 -20  -2    1.30    0.22
  -1  20  -2    1.27    0.22
  -1  20  -2    1.32    0.22
  -2 -20  -2    0.59    0.20
  -2 -20  -2    0.32    0.16
   2 -20   2    1.15    0.26
  -2 -20  -2    0.57    0.18
  -2  20  -2    0.75    0.19
  -2  20  -2    1.09    0.23
  -3 -20  -2    1.54    0.29
  -3 -20  -2    1.41    0.25
   3 -20   2    1.03    0.26
  -3  20  -2    1.21    0.25
  -3  20  -2    1.34    0.25
  -4 -20  -2    3.45    0.44
   4 -20   2    2.86    0.35
   4 -20   2    3.54    0.43
   4 -20   2    3.22    0.38
  -4  20  -2    2.80    0.38
   4  20   2    3.51    0.41
  -4  20  -2    3.25    0.42
   5 -20   2    1.42    0.30
  -5 -20  -2    1.29    0.32
   5 -20   2    1.28    0.29
   5  20   2    1.04    0.28
  -5  20  -2    1.53    0.32
   5  20   2    1.09    0.29
  -5  20  -2    1.18    0.28
   6 -20   2    0.48    0.23
   6 -20   2    0.81    0.29
  -6  20  -2    0.77    0.27
   6  20   2    0.79    0.29
   6 -21  -2    0.21    0.20
  -6  21   2    0.18    0.21
  -5 -21   2    0.81    0.28
   5 -21  -2    0.70    0.24
   5 -21  -2    0.74    0.26
   4 -21  -2    4.26    0.47
   4 -21  -2    5.58    0.53
  -4 -21   2    5.15    0.54
  -4 -21   2    5.18    0.40
   4  21  -2    4.94    0.39
   3 -21  -2    0.18    0.15
   3 -21  -2    0.02    0.14
  -3 -21   2   -0.27    0.14
   3  21  -2    0.21    0.14
   3  21  -2   -0.14    0.11
   2 -21  -2    3.73    0.38
  -2 -21   2    3.82    0.45
   2 -21  -2    3.33    0.37
   2 -21  -2    4.17    0.40
   2  21  -2    3.77    0.34
   2  21  -2    3.74    0.35
   1 -21  -2    3.46    0.36
  -1 -21   2    3.13    0.41
   1 -21  -2    3.39    0.38
   1 -21  -2    3.64    0.36
   1  21  -2    3.20    0.31
   1  21  -2    2.72    0.29
   0 -21  -2   32.26    1.09
   0 -21  -2   32.94    1.09
   0 -21   2   31.61    1.25
   0 -21  -2   33.79    1.22
   0  21  -2   33.28    1.06
   0  21  -2   31.09    1.05
  -1 -21  -2   -0.05    0.14
  -1 -21  -2    0.04    0.12
   1 -21   2   -0.09    0.16
  -1 -21  -2    0.14    0.13
  -1  21  -2   -0.01    0.10
  -1  21  -2   -0.03    0.11
  -2 -21  -2    0.06    0.15
  -2 -21  -2    0.10    0.13
   2 -21   2    0.25    0.18
  -2 -21  -2    0.09    0.12
  -2  21  -2    0.08    0.12
  -2  21  -2    0.04    0.12
  -3 -21  -2    2.13    0.34
   3 -21   2    3.04    0.40
  -3 -21  -2    2.85    0.35
  -3  21  -2    2.48    0.33
  -3  21  -2    2.32    0.32
   4 -21   2    0.74    0.24
  -4 -21  -2    0.87    0.25
  -4  21  -2    0.55    0.23
   4  21   2    0.44    0.20
  -4  21  -2    0.21    0.18
  -5 -21  -2    1.13    0.30
   5 -21   2    0.81    0.26
  -5  21  -2    0.57    0.25
   5  21   2    0.87    0.26
  -5  21  -2    1.25    0.31
   5  21   2    1.43    0.30
   6 -21   2    0.20    0.21
  -6  21  -2    0.29    0.23
   6  21   2    0.44    0.25
   6 -22  -2   -0.08    0.18
  -5 -22   2    0.24    0.22
   5 -22  -2    0.19    0.19
   5 -22  -2    0.20    0.21
   4 -22  -2    0.08    0.17
   4 -22  -2    0.46    0.19
  -4 -22   2   -0.07    0.16
   3 -22  -2    0.18    0.16
   3 -22  -2   -0.10    0.12
  -3 -22   2   -0.04    0.17
   3  22  -2   -0.03    0.13
   3  22  -2    0.21    0.15
   2 -22  -2   16.18    0.73
   2 -22  -2   17.00    0.74
   2 -22  -2   15.21    0.71
  -2 -22   2   16.40    0.85
   2  22  -2   13.92    0.63
   2  22  -2   15.59    0.66
   1 -22  -2    4.68    0.38
   1 -22  -2    5.41    0.44
  -1 -22   2    5.38    0.53
   1 -22  -2    5.56    0.39
   1  22  -2    5.71    0.36
   1  22  -2    5.29    0.35
   0 -22  -2    2.15    0.28
   0 -22  -2    2.22    0.29
   0 -22  -2    2.68    0.36
   0 -22   2    1.77    0.32
   0  22  -2    1.98    0.26
   0  22  -2    2.00    0.25
  -1 -22  -2   37.67    1.22
  -1 -22  -2   35.26    1.34
   1 -22   2   37.73    1.40
  -1 -22  -2   36.88    1.21
  -1  22  -2   36.63    1.20
  -1  22  -2   37.66    1.21
  -2 -22  -2    8.19    0.49
   2 -22   2    9.48    0.60
  -2 -22  -2    8.16    0.49
  -2 -22  -2    8.37    0.57
  -2  22  -2    8.68    0.49
  -2  22  -2    9.32    0.51
  -3 -22  -2    0.27    0.19
  -3 -22  -2    0.57    0.19
   3 -22   2    0.25    0.20
  -3  22  -2    0.15    0.16
  -3  22  -2    0.30    0.17
  -4 -22  -2    0.79    0.26
   4 -22   2    0.84    0.26
   4  22   2    1.05    0.26
  -4  22  -2    1.14    0.27
  -4  22  -2    0.59    0.22
  -5 -22  -2    0.78    0.27
  -5  22  -2    0.70    0.25
  -5  22  -2    0.53    0.25
   5  22   2    0.92    0.26
   6 -23  -2    0.60    0.27
   5 -23  -2    1.08    0.29
   5 -23  -2    0.69    0.25
  -5 -23   2    1.45    0.34
   4 -23  -2    0.77    0.25
   4 -23  -2    0.57    0.22
  -4 -23   2    0.53    0.25
  -3 -23   2   -0.04    0.18
   3 -23  -2    0.15    0.16
   3 -23  -2    0.01    0.15
   2 -23  -2   27.03    1.05
  -2 -23   2   27.85    1.18
   2 -23  -2   25.90    1.02
   2 -23  -2   29.01    1.05
   2  23  -2   26.49    0.95
   2  23  -2   26.55    0.94
  -1 -23   2    6.33    0.53
   1 -23  -2    5.67    0.41
   1 -23  -2    5.95    0.47
   1 -23  -2    5.71    0.42
   1  23  -2    6.75    0.40
   1  23  -2    6.70    0.39
   0 -23  -2    4.46    0.40
   0 -23  -2    4.58    0.36
   0 -23   2    3.16    0.42
   0 -23  -2    5.03    0.48
   0  23  -2    3.96    0.36
   0  23  -2    4.18    0.32
  -1 -23  -2   17.41    0.72
  -1 -23  -2   17.29    0.83
   1 -23   2   17.35    0.87
  -1 -23  -2   16.16    0.71
  -1  23  -2   16.74    0.70
  -1  23  -2   17.29    0.71
   2 -23   2    1.29    0.30
  -2 -23  -2    1.17    0.24
  -2 -23  -2    1.36    0.24
  -2 -23  -2    1.05    0.27
  -2  23  -2    1.20    0.23
  -2  23  -2    1.37    0.24
  -3 -23  -2    2.44    0.33
  -3 -23  -2    2.91    0.41
   3 -23   2    2.79    0.40
  -3  23  -2    2.48    0.35
  -3  23  -2    2.43    0.34
   4 -23   2    3.37    0.45
  -4 -23  -2    3.66    0.48
  -4  23  -2    2.61    0.37
   4  23   2    3.61    0.42
  -4  23  -2    3.10    0.40
  -5 -23  -2    1.47    0.36
  -5  23  -2    1.42    0.33
  -5  23  -2    1.84    0.35
   6 -24  -2    1.39    0.35
   5 -24  -2    2.80    0.42
  -5 -24   2    1.67    0.36
   5 -24  -2    1.76    0.34
   4 -24  -2    2.62    0.38
  -4 -24   2    3.41    0.48
   4 -24  -2    3.11    0.43
  -3 -24   2   14.81    0.85
   3 -24  -2   16.55    0.80
   3 -24  -2   16.48    0.78
  -2 -24   2    0.26    0.22
   2 -24  -2    0.72    0.21
   2 -24  -2    0.67    0.21
   2 -24  -2    0.71    0.23
  -1 -24   2    1.83    0.36
   1 -24  -2    1.95    0.29
   1 -24  -2    2.20    0.31
   1 -24  -2    1.60    0.30
   1  24  -2    2.04    0.26
   1  24  -2    1.86    0.25
   0 -24  -2    0.03    0.12
   0 -24   2    0.26    0.19
   0 -24  -2   -0.10    0.16
   0 -24  -2    0.14    0.14
   0  24  -2    0.14    0.12
   0  24  -2    0.16    0.13
  -1 -24  -2    0.69    0.19
   1 -24   2    0.51    0.21
  -1 -24  -2    0.74    0.20
  -1 -24  -2    0.77    0.23
  -1  24  -2    0.65    0.18
  -1  24  -2    0.98    0.20
  -2 -24  -2    9.48    0.52
  -2 -24  -2    9.02    0.52
  -2 -24  -2    8.57    0.60
   2 -24   2   10.43    0.67
  -2  24  -2    8.82    0.52
  -2  24  -2    9.22    0.53
  -3 -24  -2   -0.09    0.16
  -3 -24  -2    0.13    0.15
   3 -24   2    0.44    0.22
  -3  24  -2   -0.04    0.14
  -3  24  -2    0.08    0.15
  -4 -24  -2    0.10    0.20
   4 -24   2    0.33    0.23
  -4  24  -2    0.37    0.19
  -4  24  -2    0.08    0.17
  -5  24  -2    0.71    0.26
  -5 -25   2   -0.04    0.21
   5 -25  -2   -0.11    0.16
   5 -25  -2    0.37    0.22
   4 -25  -2    2.33    0.39
   4 -25  -2    2.08    0.35
  -4 -25   2    2.54    0.42
  -3 -25   2    2.10    0.39
   3 -25  -2    2.57    0.37
   3 -25  -2    2.23    0.37
   2 -25  -2    5.26    0.49
   2 -25  -2    6.16    0.46
   2 -25  -2    4.76    0.47
  -2 -25   2    6.02    0.63
  -1 -25   2   -0.03    0.18
   1 -25  -2    0.05    0.18
   1 -25  -2    0.25    0.14
   1 -25  -2   -0.02    0.12
   0 -25   2    4.77    0.53
   0 -25  -2    4.87    0.37
   0 -25  -2    3.76    0.39
   0 -25  -2    4.36    0.48
   0  25  -2    4.56    0.35
   0  25  -2    4.32    0.34
  -1 -25  -2    0.70    0.25
  -1 -25  -2    1.17    0.23
  -1 -25  -2    1.87    0.27
   1 -25   2    1.18    0.30
  -1  25  -2    1.07    0.22
  -1  25  -2    1.61    0.27
  -2 -25  -2    1.37    0.26
  -2 -25  -2    1.60    0.28
   2 -25   2    2.02    0.35
  -2 -25  -2    2.16    0.37
  -2  25  -2    1.45    0.26
  -2  25  -2    1.69    0.29
  -3 -25  -2    1.05    0.28
   3 -25   2    0.88    0.27
  -3  25  -2    1.02    0.25
  -3  25  -2    1.13    0.26
  -4 -25  -2   -0.01    0.19
  -4  25  -2   -0.30    0.13
  -4  25  -2   -0.12    0.14
  -5  25  -2    0.02    0.19
  -5 -26   2    1.10    0.33
   5 -26  -2    0.59    0.26
   5 -26  -2    1.29    0.33
   4 -26  -2   -0.08    0.18
  -4 -26   2    0.02    0.20
   4 -26  -2    0.08    0.16
   3 -26  -2    2.92    0.40
   3 -26  -2    2.79    0.39
  -3 -26   2    2.33    0.42
   2 -26  -2    0.69    0.24
  -2 -26   2    0.67    0.29
   2 -26  -2    0.82    0.23
   2 -26  -2    0.61    0.21
   1 -26  -2    0.59    0.20
   1 -26  -2    0.82    0.21
   1 -26  -2    0.87    0.26
  -1 -26   2    0.48    0.25
   0 -26  -2    0.33    0.16
   0 -26   2    0.39    0.23
   0 -26  -2    0.17    0.18
   0 -26  -2    0.27    0.15
  -1 -26  -2    5.53    0.55
   1 -26   2    5.66    0.59
  -1 -26  -2    4.17    0.41
  -1 -26  -2    4.34    0.42
  -1  26  -2    4.71    0.42
  -1  26  -2    4.33    0.41
  -2 -26  -2    1.05    0.29
   2 -26   2    1.32    0.32
  -2 -26  -2    1.27    0.25
  -2  26  -2    1.36    0.26
  -2  26  -2    1.74    0.28
  -3 -26  -2    2.09    0.39
   3 -26   2    1.98    0.38
  -3  26  -2    2.58    0.35
  -3  26  -2    2.56    0.36
  -4 -26  -2    0.39    0.24
  -4  26  -2    0.30    0.20
  -4  26  -2    0.24    0.20
  -5  26  -2    4.71    0.54
   5 -27  -2    5.01    0.55
  -5 -27   2    4.99    0.60
  -4 -27   2    1.82    0.39
   4 -27  -2    2.43    0.41
   4 -27  -2    2.23    0.37
   3 -27  -2    0.28    0.20
   3 -27  -2    0.28    0.20
  -3 -27   2    0.42    0.26
   2 -27  -2    0.56    0.20
   2 -27  -2    0.52    0.21
  -2 -27   2    0.66    0.28
   1 -27  -2    0.26    0.20
   1 -27  -2    0.38    0.18
   1 -27  -2    0.56    0.18
  -1 -27   2    0.06    0.21
   0 -27   2    1.59    0.36
   0 -27  -2    1.85    0.28
   0 -27  -2    1.98    0.35
   0 -27  -2    1.58    0.27
   1 -27   2    0.49    0.26
  -1 -27  -2    0.73    0.21
  -1 -27  -2    0.47    0.23
   2 -27   2    0.32    0.22
  -2 -27  -2   -0.01    0.18
  -2  27  -2   -0.06    0.14
  -2  27  -2   -0.08    0.14
  -3 -27  -2   -0.07    0.17
   3 -27   2    0.05    0.22
  -3  27  -2   -0.05    0.14
  -3  27  -2   -0.06    0.15
  -4  27  -2    1.06    0.29
  -4  27  -2    0.93    0.27
   5 -28  -2    0.07    0.19
  -4 -28   2    0.14    0.26
   4 -28  -2    0.33    0.21
   4 -28  -2    0.10    0.22
   3 -28  -2   -0.10    0.16
   3 -28  -2    0.10    0.17
  -3 -28   2    0.39    0.26
   2 -28  -2    0.19    0.19
  -2 -28   2    0.07    0.24
   2 -28  -2   -0.08    0.15
   1 -28  -2    0.02    0.14
   1 -28  -2   -0.07    0.17
  -1 -28   2    0.06    0.21
   1 -28  -2   -0.01    0.14
   0 -28  -2    1.32    0.26
   0 -28  -2    0.95    0.28
   0 -28   2    1.30    0.34
   1 -28   2    0.62    0.27
  -1 -28  -2    0.57    0.25
   2 -28   2    0.02    0.19
  -2 -28  -2   -0.05    0.18
  -2  28  -2    0.12    0.15
  -3 -28  -2    1.35    0.33
   3 -28   2    1.72    0.38
  -3  28  -2    1.45    0.28
  -3  28  -2    1.15    0.27
  -4  28  -2    3.84    0.48
  -4  28  -2    2.82    0.40
  -4 -29   2    0.59    0.30
   4 -29  -2    1.32    0.32
   4 -29  -2    0.99    0.31
   3 -29  -2    1.08    0.29
   3 -29  -2    0.84    0.26
  -3 -29   2    0.74    0.31
   2 -29  -2    0.29    0.20
  -2 -29   2    0.15    0.23
   2 -29  -2    0.09    0.17
   1 -29  -2   -0.09    0.15
  -1 -29   2   -0.08    0.20
   1 -29  -2    0.18    0.20
   0 -29  -2    0.17    0.23
   0 -29   2   -0.01    0.21
   1 -29   2    0.34    0.24
  -1 -29  -2    0.96    0.30
  -2 -29  -2    1.63    0.36
   2 -29   2    1.38    0.35
   3 -29   2    1.24    0.34
  -4  29  -2   -0.11    0.15
   4 -30  -2    0.44    0.26
   4 -30  -2    0.48    0.24
   3 -30  -2    0.40    0.21
  -3 -30   2   -0.30    0.23
   3 -30  -2    0.08    0.18
  -2 -30   2    1.21    0.36
   2 -30  -2    1.76    0.33
   1 -30  -2    0.73    0.28
  -1 -30   2    1.14    0.35
   0 -30  -2    0.14    0.22
   0 -30   2    0.23    0.26
   1 -30   2    0.39    0.26
  -1 -30  -2    0.11    0.21
   2 -30   2    1.68    0.39
  -2 -30  -2    2.02    0.40
   3 -30   2    2.27    0.43
   4 -31  -2    1.40    0.33
   3 -31  -2    0.52    0.24
  -2 -31   2   -0.03    0.24
   1 -31  -2    0.13    0.22
  -1 -31   2   -0.14    0.23
   0 -31  -2    0.81    0.28
   0 -31   2    0.93    0.33
  -1 -31  -2    0.12    0.21
   1 -31   2   -0.24    0.20
   2 -31   2    3.09    0.50
   1 -32  -2    0.83    0.31
  -1 -32   2    0.70    0.34
   0 -32   2    1.16    0.38
   0 -32  -2    1.12    0.33
  -1 -32  -2    0.11    0.23
   1 -32   2    0.43    0.29
   1 -33  -2   10.50    0.75
   0 -33  -2    4.70    0.59
   1 -34  -2    4.15    0.56
  -8   0   3   -0.18    0.17
   8   0  -3   -0.23    0.16
  -7   0   3   -0.05    0.17
   7   0  -3    0.10    0.19
   7   0  -3   -0.08    0.15
  -7   0   3    0.08    0.20
   6   0  -3   -0.02    0.15
   6   0  -3   -0.13    0.12
  -6   0   3   -0.09    0.14
  -6   0   3   -0.05    0.14
   5   0  -3    0.14    0.13
  -5   0   3   -0.06    0.13
   5   0  -3   -0.05    0.14
  -5   0   3    0.12    0.14
  -4   0   3   -0.02    0.11
   4   0  -3   -0.26    0.09
   4   0  -3    0.06    0.11
  -4   0   3    0.02    0.10
   3   0  -3    0.02    0.04
   3   0  -3   -0.08    0.09
   3   0  -3    0.00    0.04
  -3   0   3   -0.08    0.08
  -3   0   3    0.05    0.05
   2   0  -3   -0.03    0.07
   2   0  -3    0.15    0.10
   2   0  -3    0.10    0.09
   2   0  -3    0.04    0.07
   1   0  -3    0.02    0.06
   1   0  -3   -0.10    0.05
   1   0  -3   -0.01    0.06
   1   0  -3   -0.08    0.05
   1   0  -3    0.01    0.07
   0   0  -3    0.07    0.06
   0   0  -3    0.02    0.07
   0   0  -3   -0.01    0.03
   0   0  -3    0.00    0.03
   0   0  -3   -0.03    0.05
  -1   0  -3    0.04    0.05
  -1   0  -3    0.03    0.07
  -1   0  -3    0.11    0.05
  -1   0  -3   -0.02    0.07
  -1   0  -3    0.08    0.07
  -2   0  -3    0.02    0.09
  -2   0  -3   -0.01    0.09
  -2   0  -3   -0.07    0.08
  -2   0  -3   -0.04    0.09
   2   0   3    0.00    0.09
  -3   0  -3   -0.12    0.09
   3   0   3   -0.18    0.09
   3   0   3    0.01    0.11
  -3   0  -3    0.10    0.13
  -3   0  -3   -0.05    0.09
   4   0   3    0.13    0.14
   4   0   3    0.13    0.15
  -4   0  -3    0.04    0.12
  -4   0  -3   -0.02    0.13
  -4   0  -3    0.02    0.14
  -5   0  -3   -0.03    0.14
   5   0   3    0.29    0.18
  -5   0  -3    0.10    0.15
   5   0   3    0.02    0.15
  -5   0  -3    0.02    0.13
   6   0   3   -0.01    0.16
  -6   0  -3    0.31    0.19
  -6   0  -3    0.26    0.19
  -6   0  -3   -0.10    0.14
   6   0   3    0.10    0.20
  -7   0  -3   -0.24    0.16
   7   0   3   -0.03    0.20
  -8  -1   3   -0.12    0.17
   8  -1  -3   -0.10    0.19
  -8   1   3    0.13    0.23
   8   1  -3    0.44    0.24
   7  -1  -3    0.13    0.20
  -7  -1   3    0.04    0.19
  -7  -1   3    0.13    0.19
   7  -1  -3   -0.07    0.13
   7   1  -3    0.02    0.15
   7   1  -3    0.24    0.20
  -7   1   3    0.05    0.19
  -7   1   3    0.09    0.17
   6  -1  -3    2.45    0.35
  -6  -1   3    2.02    0.31
   6  -1  -3    1.67    0.28
  -6  -1   3    1.80    0.31
  -6   1   3    1.26    0.27
   6   1  -3    2.27    0.31
   6   1  -3    1.91    0.31
  -6   1   3    1.49    0.30
   5  -1  -3    2.27    0.30
   5  -1  -3    1.67    0.27
  -5  -1   3    1.56    0.27
  -5  -1   3    1.68    0.28
   5   1  -3    2.09    0.27
  -5   1   3    1.91    0.28
  -5   1   3    1.85    0.28
   5   1  -3    1.84    0.27
   4  -1  -3    0.02    0.12
  -4  -1   3    0.11    0.14
   4  -1  -3    0.17    0.12
  -4  -1   3   -0.10    0.11
  -4   1   3   -0.15    0.11
   4   1  -3   -0.05    0.05
  -4   1   3    0.10    0.13
   4   1  -3   -0.04    0.06
   3  -1  -3   12.27    0.51
   3  -1  -3   12.72    0.52
  -3  -1   3   12.09    0.53
  -3  -1   3   12.64    0.41
  -3   1   3   12.62    0.54
   3   1  -3   12.52    0.50
   3   1  -3   12.73    0.53
   3   1  -3   12.55    0.50
   2  -1  -3    7.54    0.36
  -2  -1   3    7.82    0.31
   2  -1  -3    7.87    0.29
   2  -1  -3    7.68    0.37
   2   1  -3    8.10    0.37
   2   1  -3    8.05    0.34
   2   1  -3    7.89    0.37
   2   1  -3    7.96    0.34
   1  -1  -3    1.10    0.14
   1  -1  -3    1.07    0.14
   1  -1  -3    1.20    0.14
   1   1  -3    1.48    0.15
   1   1  -3    1.10    0.15
   1   1  -3    1.05    0.15
   1   1  -3    1.09    0.13
   1   1  -3    1.18    0.14
   0  -1  -3   21.63    0.72
   0  -1  -3   21.58    0.65
   0  -1  -3   21.39    0.68
   0  -1  -3   21.45    0.68
   0  -1  -3   22.14    0.66
   0   1  -3   22.51    0.66
   0   1  -3   20.48    0.71
   0   1  -3   21.29    0.67
   0   1  -3   22.18    0.68
   0   1  -3   22.08    0.66
  -1  -1  -3    2.21    0.22
  -1  -1  -3    1.98    0.20
  -1  -1  -3    2.18    0.17
  -1  -1  -3    2.43    0.18
  -1  -1  -3    1.91    0.21
  -1   1  -3    1.48    0.19
  -1   1  -3    1.91    0.19
  -1   1  -3    1.84    0.19
  -1   1  -3    2.40    0.21
  -1   1  -3    1.97    0.20
  -2  -1  -3    7.82    0.39
  -2  -1  -3    7.37    0.40
   2  -1   3    7.58    0.40
   2  -1   3    7.26    0.38
  -2   1  -3    7.79    0.41
  -2   1  -3    8.16    0.39
  -2   1  -3    7.86    0.39
   2   1   3    8.00    0.41
   3  -1   3    1.38    0.24
  -3  -1  -3    1.09    0.19
  -3  -1  -3    0.95    0.21
  -3  -1  -3    0.87    0.18
   3  -1   3    1.12    0.21
   3   1   3    0.98    0.20
  -3   1  -3    1.02    0.19
   3   1   3    1.19    0.22
  -3   1  -3    1.09    0.21
  -3   1  -3    1.29    0.20
  -4  -1  -3    3.08    0.35
  -4  -1  -3    2.91    0.32
   4  -1   3    3.34    0.39
   4  -1   3    3.99    0.41
  -4  -1  -3    3.61    0.35
  -4   1  -3    3.24    0.35
   4   1   3    3.29    0.38
  -4   1  -3    3.58    0.37
   4   1   3    2.63    0.34
  -4   1  -3    3.51    0.36
  -5  -1  -3    0.28    0.16
   5  -1   3    0.08    0.15
  -5  -1  -3    0.05    0.14
  -5  -1  -3   -0.14    0.12
   5  -1   3    0.04    0.15
   5   1   3   -0.01    0.13
   5   1   3   -0.01    0.14
  -5   1  -3    0.13    0.15
  -5   1  -3    0.01    0.12
  -5   1  -3    0.14    0.14
  -6  -1  -3    1.18    0.27
  -6  -1  -3    0.94    0.26
   6  -1   3    0.73    0.24
   6  -1   3    0.53    0.23
  -6  -1  -3    0.39    0.21
  -6   1  -3    0.72    0.24
  -6   1  -3    0.65    0.23
   6   1   3    0.78    0.25
  -6   1  -3    0.66    0.22
   6   1   3    0.91    0.26
  -7  -1  -3    0.01    0.19
   7  -1   3    0.04    0.19
   7   1   3    0.32    0.24
  -7   1  -3   -0.15    0.17
   8  -2  -3    0.49    0.26
  -8  -2   3    0.25    0.23
  -8   2   3    0.04    0.21
   8   2  -3   -0.12    0.20
  -7  -2   3    0.32    0.22
  -7  -2   3    0.35    0.22
   7  -2  -3    0.62    0.23
   7  -2  -3    0.44    0.22
  -7   2   3    0.59    0.23
   7   2  -3    0.52    0.22
  -7   2   3    0.55    0.22
   7   2  -3    0.54    0.24
   6  -2  -3    2.55    0.36
  -6  -2   3    2.31    0.36
   6  -2  -3    2.57    0.34
  -6  -2   3    3.08    0.38
   6   2  -3    2.68    0.35
  -6   2   3    3.07    0.39
  -6   2   3    2.94    0.37
   6   2  -3    2.08    0.30
   5  -2  -3    4.87    0.38
  -5  -2   3    5.48    0.40
  -5  -2   3    4.34    0.42
   5  -2  -3    5.54    0.41
   5   2  -3    5.14    0.37
   5   2  -3    6.22    0.40
  -5   2   3    5.45    0.40
  -5   2   3    6.01    0.43
   4  -2  -3   13.32    0.58
  -4  -2   3   13.49    0.60
   4  -2  -3   12.98    0.58
  -4  -2   3   12.93    0.60
   4   2  -3   13.46    0.56
  -4   2   3   13.67    0.60
  -4   2   3   12.72    0.58
   4   2  -3   12.21    0.54
   3  -2  -3   51.57    1.46
  -3  -2   3   51.28    1.48
   3  -2  -3   51.89    1.46
  -3  -2   3   51.20    1.37
  -3   2   3   49.02    1.44
  -3   2   3   50.19    1.46
   3   2  -3   52.84    1.47
   3   2  -3   50.59    1.41
   3   2  -3   51.82    1.41
   2  -2  -3   41.01    1.17
   2  -2  -3   41.49    1.16
   2  -2  -3   41.39    1.18
   2  -2  -3   41.65    1.10
  -2  -2   3   41.61    1.15
   2   2  -3   41.25    1.13
   2   2  -3   42.39    1.19
   2   2  -3   41.19    1.20
   2   2  -3   40.73    1.13
   1  -2  -3   16.09    0.55
   1  -2  -3   16.45    0.54
   1  -2  -3   16.02    0.55
   1   2  -3   16.30    0.56
   1   2  -3   16.21    0.55
   1   2  -3   16.23    0.52
   1   2  -3   16.50    0.56
   1   2  -3   16.55    0.51
   0  -2  -3    0.26    0.09
   0  -2  -3    0.44    0.09
   0  -2  -3    0.39    0.10
   0  -2  -3    0.29    0.10
   0  -2  -3    0.25    0.08
   0   2  -3    0.21    0.09
   0   2  -3    0.26    0.08
   0   2  -3    0.19    0.08
   0   2  -3    0.26    0.08
   0   2  -3    0.25    0.08
   1  -2   3    0.17    0.08
  -1  -2  -3    0.29    0.10
  -1  -2  -3    0.25    0.08
  -1  -2  -3    0.31    0.11
  -1  -2  -3    0.24    0.08
  -1  -2  -3    0.11    0.09
  -1   2  -3    0.09    0.06
  -1   2  -3    0.26    0.10
  -1   2  -3    0.13    0.09
  -1   2  -3    0.23    0.10
  -2  -2  -3    0.25    0.12
   2  -2   3    0.18    0.10
  -2  -2  -3    0.27    0.11
   2  -2   3    0.27    0.11
  -2  -2  -3    0.28    0.10
  -2  -2  -3    0.36    0.13
   2   2   3    0.10    0.09
  -2   2  -3    0.26    0.11
  -2   2  -3    0.22    0.10
  -2   2  -3   -0.10    0.08
  -3  -2  -3   21.94    0.87
   3  -2   3   24.06    0.86
   3  -2   3   22.22    0.84
  -3   2  -3   23.35    0.88
   3   2   3   22.32    0.86
   3   2   3   25.13    0.88
  -3   2  -3   22.91    0.82
  -3   2  -3   23.50    0.84
  -4  -2  -3    3.64    0.35
  -4  -2  -3    2.84    0.32
   4  -2   3    2.49    0.32
  -4  -2  -3    3.02    0.34
   4  -2   3    3.50    0.38
   4   2   3    2.45    0.33
   4   2   3    3.10    0.36
  -4   2  -3    3.53    0.37
  -4   2  -3    2.78    0.33
  -4   2  -3    2.88    0.33
  -5  -2  -3    0.42    0.19
   5  -2   3    0.39    0.20
   5  -2   3    0.50    0.21
  -5  -2  -3    0.31    0.18
  -5   2  -3    0.28    0.16
  -5   2  -3    0.48    0.18
   5   2   3    0.43    0.19
   5   2   3    0.38    0.19
  -5   2  -3    0.30    0.17
   6  -2   3    0.12    0.19
   6  -2   3   -0.14    0.15
  -6  -2  -3    0.09    0.17
  -6  -2  -3    0.08    0.17
  -6  -2  -3    0.16    0.17
  -6   2  -3   -0.18    0.15
   6   2   3    0.32    0.22
   6   2   3   -0.03    0.16
  -6   2  -3    0.04    0.16
  -6   2  -3    0.12    0.18
   7  -2   3    0.07    0.18
  -7  -2  -3   -0.17    0.16
  -7  -2  -3   -0.07    0.17
   7   2   3   -0.14    0.19
  -7   2  -3   -0.30    0.16
  -8  -3   3    0.07    0.19
   8  -3  -3   -0.12    0.19
   8   3  -3   -0.26    0.17
  -8   3   3   -0.22    0.18
  -7  -3   3    1.73    0.33
   7  -3  -3    1.24    0.30
  -7  -3   3    0.84    0.27
   7  -3  -3    1.45    0.31
  -7   3   3    1.09    0.27
   7   3  -3    1.34    0.29
  -7   3   3    0.87    0.26
   7   3  -3    1.03    0.25
  -6  -3   3    0.35    0.18
   6  -3  -3    0.14    0.15
   6  -3  -3    0.01    0.14
  -6  -3   3    0.06    0.18
   6   3  -3   -0.10    0.12
  -6   3   3    0.04    0.16
  -6   3   3    0.10    0.17
   6   3  -3    0.29    0.16
   5  -3  -3    1.67    0.28
  -5  -3   3    2.09    0.31
   5  -3  -3    1.48    0.26
  -5  -3   3    1.03    0.23
  -5   3   3    1.43    0.26
  -5   3   3    2.01    0.31
   4  -3  -3    5.47    0.38
  -4  -3   3    5.94    0.41
  -4  -3   3    6.11    0.40
   4  -3  -3    6.20    0.39
  -4   3   3    6.46    0.39
  -4   3   3    6.52    0.40
   4   3  -3    6.52    0.37
   4   3  -3    6.38    0.37
   3  -3  -3   13.36    0.55
  -3  -3   3   12.98    0.46
   3  -3  -3   12.72    0.54
  -3  -3   3   11.94    0.54
   3   3  -3   13.25    0.50
   3   3  -3   13.80    0.50
  -3   3   3   12.84    0.54
   3   3  -3   14.23    0.56
  -3   3   3   13.37    0.54
   2  -3  -3   10.41    0.44
  -2  -3   3   11.05    0.41
   2  -3  -3   11.31    0.43
   2  -3  -3   10.88    0.44
   2  -3  -3   10.53    0.35
   2   3  -3   10.32    0.39
   2   3  -3   10.23    0.45
   2   3  -3   10.93    0.45
  -2   3   3   10.45    0.43
   2   3  -3   11.24    0.40
   1  -3  -3    8.88    0.38
   1  -3  -3    9.23    0.38
   1  -3  -3    9.27    0.36
   1  -3  -3    9.08    0.36
   1  -3  -3    8.70    0.34
   1   3  -3    9.58    0.33
   1   3  -3    8.48    0.38
   1   3  -3    9.16    0.39
   1   3  -3    9.19    0.33
   1   3  -3    8.80    0.38
   0  -3  -3   16.08    0.50
   0  -3  -3   15.33    0.49
   0  -3  -3   15.27    0.54
   0  -3  -3   14.84    0.56
   0  -3  -3   15.28    0.54
   0   3  -3   14.92    0.56
   0   3  -3   15.52    0.54
   0   3  -3   16.07    0.49
   0   3  -3   15.44    0.49
   0   3  -3   14.78    0.53
  -1  -3  -3    0.12    0.09
  -1  -3  -3    0.09    0.08
  -1  -3  -3    0.16    0.09
  -1  -3  -3    0.15    0.07
  -1  -3  -3    0.23    0.08
   1  -3   3    0.28    0.09
  -1   3  -3    0.01    0.08
  -1   3  -3    0.12    0.09
  -1   3  -3    0.05    0.07
  -1   3  -3    0.08    0.08
  -2  -3  -3   20.18    0.65
  -2  -3  -3   19.15    0.64
   2  -3   3   18.02    0.67
  -2  -3  -3   18.02    0.73
  -2  -3  -3   19.97    0.70
   2  -3   3   19.25    0.69
  -2   3  -3   19.48    0.74
   2   3   3   18.62    0.71
  -2   3  -3   19.36    0.69
  -2   3  -3   19.36    0.69
   3  -3   3    0.18    0.13
  -3  -3  -3    0.13    0.12
  -3  -3  -3    0.08    0.13
  -3  -3  -3    0.28    0.13
   3  -3   3    0.02    0.13
  -3   3  -3    0.04    0.11
   3   3   3    0.25    0.15
  -3   3  -3    0.05    0.13
  -3   3  -3    0.03    0.11
   3   3   3    0.08    0.12
   4  -3   3    0.67    0.20
  -4  -3  -3    0.76    0.20
   4  -3   3    0.84    0.21
  -4   3  -3    1.27    0.24
  -4   3  -3    0.87    0.22
   4   3   3    1.02    0.24
   4   3   3    1.42    0.26
  -4   3  -3    0.85    0.22
  -5  -3  -3    0.23    0.16
  -5  -3  -3    0.20    0.16
  -5  -3  -3    0.31    0.17
   5  -3   3    0.70    0.23
   5  -3   3    0.25    0.18
  -5   3  -3   -0.04    0.15
   5   3   3    0.14    0.16
   5   3   3    0.36    0.20
  -5   3  -3    0.25    0.17
  -5   3  -3    0.41    0.18
   6  -3   3    1.08    0.28
   6  -3   3    1.16    0.29
  -6  -3  -3    0.93    0.25
  -6  -3  -3    1.99    0.33
  -6  -3  -3    1.27    0.29
   6   3   3    0.91    0.26
  -6   3  -3    1.10    0.28
  -6   3  -3    1.80    0.34
   6   3   3    1.30    0.31
   7  -3   3    0.40    0.24
  -7  -3  -3    0.53    0.24
   7   3   3    0.17    0.22
  -7   3  -3    0.59    0.26
   8  -4  -3    0.33    0.26
  -8  -4   3    0.54    0.26
  -8   4   3    0.49    0.27
   7  -4  -3    0.64    0.24
  -7  -4   3    1.31    0.30
  -7  -4   3    0.94    0.26
   7  -4  -3    0.57    0.25
  -7   4   3    1.04    0.28
   7   4  -3    0.80    0.23
  -7   4   3    0.66    0.24
   7   4  -3    0.94    0.26
  -6  -4   3    0.26    0.18
  -6  -4   3   -0.09    0.14
   6  -4  -3    0.18    0.16
   6  -4  -3    0.16    0.15
  -6   4   3   -0.18    0.15
   6   4  -3   -0.01    0.08
  -6   4   3   -0.09    0.14
   6   4  -3   -0.01    0.08
   5  -4  -3    4.60    0.44
   5  -4  -3    4.46    0.42
  -5  -4   3    5.88    0.42
  -5  -4   3    4.67    0.43
   5   4  -3    4.89    0.35
   5   4  -3    5.14    0.36
  -5   4   3    5.33    0.39
  -5   4   3    4.93    0.45
  -4  -4   3    7.42    0.46
   4  -4  -3    7.85    0.44
  -4  -4   3    8.30    0.48
   4  -4  -3    8.75    0.46
  -4   4   3    7.85    0.44
   4   4  -3    8.07    0.41
   4   4  -3    8.85    0.42
  -4   4   3    7.37    0.44
  -3  -4   3    1.90    0.19
  -3  -4   3    1.93    0.23
   3  -4  -3    2.03    0.24
   3  -4  -3    2.00    0.24
  -3   4   3    2.09    0.23
   3   4  -3    1.71    0.23
  -3   4   3    1.78    0.22
   3   4  -3    1.84    0.19
   3   4  -3    2.02    0.20
   2  -4  -3   14.13    0.55
   2  -4  -3   15.42    0.56
   2  -4  -3   14.74    0.45
  -2  -4   3   15.17    0.53
   2   4  -3   14.20    0.48
   2   4  -3   15.19    0.48
   2   4  -3   14.97    0.56
   2   4  -3   15.51    0.57
  -2   4   3   13.77    0.52
   1  -4  -3    1.68    0.16
   1  -4  -3    1.71    0.16
   1  -4  -3    1.78    0.19
   1  -4  -3    1.45    0.15
   1  -4  -3    1.58    0.18
   1   4  -3    1.19    0.16
   1   4  -3    1.74    0.13
   1   4  -3    1.62    0.18
   1   4  -3    1.40    0.17
   0  -4  -3    5.47    0.29
   0  -4  -3    4.95    0.28
   0  -4  -3    5.29    0.23
   0  -4  -3    5.40    0.29
   0  -4  -3    5.37    0.23
   0   4  -3    4.93    0.28
   0   4  -3    5.33    0.29
   0   4  -3    5.30    0.23
   0   4  -3    5.34    0.23
   0   4  -3    4.87    0.29
  -1  -4  -3   18.72    0.65
  -1  -4  -3   18.52    0.57
   1  -4   3   18.55    0.61
  -1  -4  -3   18.98    0.69
  -1  -4  -3   18.20    0.65
  -1  -4  -3   17.84    0.57
  -1   4  -3   18.39    0.63
  -1   4  -3   19.20    0.69
  -1   4  -3   17.47    0.59
  -1   4  -3   18.89    0.64
  -2  -4  -3   50.20    1.54
  -2  -4  -3   49.95    1.46
  -2  -4  -3   51.18    1.37
  -2  -4  -3   51.18    1.38
   2  -4   3   50.03    1.44
   2  -4   3   51.00    1.44
  -2   4  -3   53.15    1.47
  -2   4  -3   51.55    1.54
  -2   4  -3   48.86    1.44
   3  -4   3   31.42    1.05
  -3  -4  -3   30.01    0.96
  -3  -4  -3   30.94    1.10
  -3  -4  -3   31.08    0.98
   3  -4   3   30.69    1.04
  -3   4  -3   31.42    1.03
  -3   4  -3   30.34    1.04
   3   4   3   31.83    1.08
  -3   4  -3   31.13    1.10
   3   4   3   30.73    1.07
  -4  -4  -3    4.37    0.42
   4  -4   3    3.93    0.40
   4  -4   3    4.82    0.44
  -4  -4  -3    3.89    0.36
  -4  -4  -3    4.10    0.36
  -4   4  -3    3.71    0.39
  -4   4  -3    3.63    0.38
  -4   4  -3    4.01    0.39
   4   4   3    3.95    0.41
   4   4   3    3.29    0.39
  -5  -4  -3    0.24    0.16
  -5  -4  -3    0.21    0.15
   5  -4   3    0.57    0.20
  -5  -4  -3    0.52    0.19
   5  -4   3    0.59    0.21
   5   4   3    0.47    0.21
  -5   4  -3    0.08    0.15
  -5   4  -3    0.31    0.18
  -5   4  -3    0.55    0.20
   5   4   3    0.29    0.18
   6  -4   3    1.74    0.34
  -6  -4  -3    1.09    0.27
   6  -4   3    1.44    0.32
  -6  -4  -3    1.19    0.28
  -6  -4  -3    2.09    0.35
   6   4   3    1.33    0.31
  -6   4  -3    1.63    0.32
   6   4   3    1.21    0.29
  -6   4  -3    1.46    0.30
   7  -4   3    2.71    0.43
  -7  -4  -3    2.04    0.36
  -7   4  -3    2.99    0.44
   7   4   3    3.75    0.52
  -8  -5   3    0.08    0.20
   8  -5  -3    0.57    0.27
  -8   5   3    0.10    0.23
   7  -5  -3    0.60    0.24
  -7  -5   3    0.42    0.23
  -7  -5   3    0.49    0.23
   7  -5  -3    0.38    0.22
  -7   5   3    0.30    0.21
  -7   5   3    0.65    0.24
   7   5  -3    0.13    0.17
  -6  -5   3    0.93    0.24
   6  -5  -3    1.24    0.26
   6  -5  -3    0.96    0.25
  -6  -5   3    1.17    0.27
   6   5  -3    0.96    0.23
   6   5  -3    0.96    0.23
  -6   5   3    1.17    0.27
  -6   5   3    1.36    0.28
  -5  -5   3    1.22    0.24
   5  -5  -3    1.47    0.26
  -5  -5   3    1.16    0.24
   5  -5  -3    1.00    0.22
   5   5  -3    1.34    0.22
  -5   5   3    1.08    0.23
  -5   5   3    1.25    0.24
   5   5  -3    1.09    0.22
  -4  -5   3    8.94    0.48
   4  -5  -3    7.58    0.45
  -4  -5   3    8.26    0.48
   4  -5  -3    8.18    0.46
   4   5  -3    8.85    0.42
  -4   5   3    8.50    0.46
  -4   5   3    9.39    0.48
   4   5  -3    8.60    0.41
   3  -5  -3   15.65    0.62
  -3  -5   3   15.80    0.56
   3  -5  -3   15.23    0.62
  -3   5   3   15.11    0.59
   3   5  -3   16.26    0.55
   3   5  -3   14.86    0.61
   3   5  -3   16.00    0.54
  -3   5   3   15.10    0.58
   2  -5  -3    1.97    0.22
   2  -5  -3    2.39    0.21
   2  -5  -3    2.89    0.26
  -2  -5   3    1.99    0.20
   2  -5  -3    2.28    0.14
   2   5  -3    2.23    0.16
  -2   5   3    2.15    0.20
   2   5  -3    2.23    0.23
   2   5  -3    2.82    0.26
   2   5  -3    2.10    0.15
   1  -5  -3    0.34    0.09
   1  -5  -3    0.30    0.11
   1  -5  -3    0.36    0.09
   1  -5  -3    0.42    0.11
   1  -5  -3    0.42    0.10
   1   5  -3    0.34    0.11
   1   5  -3    0.23    0.10
   1   5  -3    0.42    0.07
   0  -5  -3   12.07    0.48
   0  -5  -3   13.24    0.42
   0  -5  -3   12.81    0.41
   0  -5  -3   13.50    0.50
   0  -5  -3   13.34    0.50
   0   5  -3   12.35    0.50
   0   5  -3   12.33    0.41
   0   5  -3   13.38    0.50
   0   5  -3   12.11    0.48
   0   5  -3   12.54    0.41
  -1  -5  -3    3.44    0.26
  -1  -5  -3    3.73    0.26
  -1  -5  -3    3.37    0.19
  -1  -5  -3    3.67    0.20
  -1  -5  -3    3.13    0.24
   1  -5   3    2.96    0.21
   1  -5   3    3.51    0.22
  -1   5  -3    3.27    0.23
  -1   5  -3    3.15    0.26
  -1   5  -3    3.15    0.24
   2  -5   3    0.10    0.09
  -2  -5  -3    0.02    0.08
  -2  -5  -3    0.08    0.10
  -2  -5  -3    0.04    0.10
  -2  -5  -3    0.01    0.07
  -2  -5  -3   -0.17    0.08
   2  -5   3    0.05    0.10
  -2   5  -3    0.15    0.11
  -2   5  -3   -0.05    0.09
  -2   5  -3    0.01    0.09
   3  -5   3   19.45    0.76
  -3  -5  -3   18.83    0.69
  -3  -5  -3   18.94    0.68
  -3  -5  -3   19.71    0.80
   3  -5   3   19.41    0.75
   3   5   3   20.05    0.79
  -3   5  -3   20.15    0.80
  -3   5  -3   19.76    0.77
  -3   5  -3   18.98    0.75
  -4  -5  -3    0.02    0.12
   4  -5   3    0.09    0.14
   4  -5   3   -0.02    0.13
  -4  -5  -3   -0.01    0.11
  -4  -5  -3   -0.03    0.14
   4   5   3    0.20    0.15
  -4   5  -3    0.31    0.16
  -4   5  -3    0.14    0.15
  -4   5  -3   -0.01    0.12
   4   5   3   -0.18    0.10
   5  -5   3    2.70    0.36
  -5  -5  -3    1.84    0.31
  -5  -5  -3    0.90    0.21
   5  -5   3    1.96    0.33
  -5  -5  -3    0.98    0.22
   5   5   3    1.64    0.30
  -5   5  -3    2.48    0.35
  -5   5  -3    2.22    0.34
  -5   5  -3    2.59    0.35
   5   5   3    2.42    0.37
  -6  -5  -3    0.29    0.19
  -6  -5  -3    0.09    0.20
   6  -5   3    0.11    0.17
   6  -5   3    0.29    0.20
   6   5   3    0.27    0.22
  -6   5  -3    0.44    0.22
   6   5   3    0.38    0.21
  -6   5  -3    0.36    0.21
   7  -5   3    0.06    0.20
   7   5   3    0.55    0.27
  -7   5  -3    0.37    0.25
  -8  -6   3    0.43    0.25
   8  -6  -3    0.67    0.27
  -8   6   3    0.77    0.29
  -7  -6   3    0.44    0.22
  -7  -6   3    0.58    0.24
   7  -6  -3    0.69    0.26
   7  -6  -3    0.90    0.26
  -7   6   3    0.69    0.26
  -7   6   3    0.63    0.25
  -6  -6   3    3.27    0.42
  -6  -6   3    3.05    0.39
   6  -6  -3    2.69    0.36
   6  -6  -3    2.40    0.36
  -6   6   3    2.92    0.38
   6   6  -3    2.61    0.33
  -6   6   3    2.94    0.39
   6   6  -3    3.46    0.38
   5  -6  -3    5.12    0.40
   5  -6  -3    4.57    0.43
  -5  -6   3    4.47    0.44
  -5  -6   3    3.97    0.41
   5   6  -3    4.27    0.34
  -5   6   3    4.30    0.41
  -5   6   3    4.59    0.43
   5   6  -3    4.95    0.34
   4  -6  -3    0.39    0.16
  -4  -6   3    0.48    0.17
   4  -6  -3    0.12    0.13
   4   6  -3    0.51    0.14
   4   6  -3    0.18    0.12
  -4   6   3    0.47    0.17
  -4   6   3    0.23    0.15
  -3  -6   3   21.53    0.72
   3  -6  -3   21.75    0.78
   3  -6  -3   20.57    0.77
  -3   6   3   21.67    0.73
   3   6  -3   20.88    0.76
   3   6  -3   20.45    0.66
   3   6  -3   20.88    0.78
   3   6  -3   21.27    0.67
  -3   6   3   20.64    0.73
   2  -6  -3    2.10    0.23
  -2  -6   3    2.17    0.22
   2  -6  -3    2.41    0.24
   2  -6  -3    2.38    0.15
   2   6  -3    1.82    0.21
   2   6  -3    2.20    0.15
  -2   6   3    2.51    0.20
  -2   6   3    1.71    0.18
   2   6  -3    2.15    0.23
   2   6  -3    2.32    0.15
  -1  -6   3    1.05    0.16
   1  -6  -3    0.93    0.12
   1  -6  -3    0.95    0.13
   1  -6  -3    0.82    0.15
   1  -6  -3    1.07    0.16
   1  -6  -3    1.10    0.13
   1   6  -3    1.11    0.16
   1   6  -3    1.07    0.10
   1   6  -3    1.10    0.16
   0  -6  -3    4.78    0.21
   0  -6  -3    5.34    0.29
   0  -6  -3    5.11    0.29
   0  -6   3    5.01    0.22
   0  -6  -3    4.48    0.28
   0   6  -3    4.51    0.20
   0   6  -3    4.82    0.30
   0   6  -3    4.69    0.28
   0   6  -3    4.36    0.27
   1  -6   3    0.75    0.12
  -1  -6  -3    0.63    0.14
  -1  -6  -3    0.87    0.11
  -1  -6  -3    0.89    0.16
   1  -6   3    0.84    0.13
  -1  -6  -3    0.67    0.10
  -1  -6  -3    0.52    0.14
  -1   6  -3    0.79    0.16
  -1   6  -3    0.75    0.15
  -1   6  -3    0.66    0.14
  -2  -6  -3    0.20    0.12
  -2  -6  -3    0.19    0.11
   2  -6   3    0.26    0.11
  -2  -6  -3    0.27    0.12
  -2  -6  -3    0.19    0.09
  -2  -6  -3    0.24    0.09
   2  -6   3    0.19    0.11
  -2   6  -3    0.35    0.12
  -2   6  -3    0.13    0.10
  -2   6  -3    0.24    0.12
  -3  -6  -3   29.18    0.91
  -3  -6  -3   29.32    0.91
  -3  -6  -3   29.50    1.01
   3  -6   3   27.71    0.97
  -3  -6  -3   29.95    1.07
   3  -6   3   27.91    0.98
  -3   6  -3   27.44    1.02
  -3   6  -3   29.00    0.99
   3   6   3   28.64    1.03
  -3   6  -3   28.30    1.00
   4  -6   3   35.81    1.27
  -4  -6  -3   40.44    1.35
  -4  -6  -3   38.73    1.19
  -4  -6  -3   37.70    1.19
   4  -6   3   37.60    1.27
   4   6   3   38.94    1.33
  -4   6  -3   38.11    1.28
  -4   6  -3   37.45    1.28
  -4   6  -3   37.21    1.30
   4   6   3   37.87    1.31
   5  -6   3    1.69    0.31
  -5  -6  -3    1.23    0.24
  -5  -6  -3    2.07    0.33
   5  -6   3    1.20    0.26
  -5  -6  -3    1.47    0.25
  -5   6  -3    0.97    0.24
   5   6   3    1.20    0.26
  -5   6  -3    1.25    0.27
   5   6   3    1.27    0.28
  -5   6  -3    1.05    0.25
  -6  -6  -3    1.51    0.30
   6  -6   3    1.24    0.30
   6  -6   3    0.60    0.23
   6   6   3    1.01    0.28
  -6   6  -3    0.71    0.25
  -6   6  -3    1.34    0.29
   6   6   3    1.07    0.28
   7  -6   3    0.13    0.19
   7   6   3    0.11    0.22
  -7   6  -3    0.13    0.21
   8  -7  -3   -0.09    0.22
  -8  -7   3   -0.27    0.18
  -8   7   3    0.27    0.23
  -7  -7   3   -0.16    0.16
   7  -7  -3    0.05    0.18
   7  -7  -3   -0.02    0.20
  -7  -7   3    0.12    0.17
  -7   7   3    0.25    0.20
  -7   7   3    0.15    0.18
   6  -7  -3    3.78    0.43
   6  -7  -3    4.26    0.47
  -6  -7   3    3.94    0.45
  -6  -7   3    5.04    0.48
  -6   7   3    4.82    0.48
  -6   7   3    4.50    0.46
  -5  -7   3   -0.14    0.11
   5  -7  -3    0.19    0.16
   5  -7  -3    0.03    0.13
  -5  -7   3    0.09    0.14
  -5   7   3   -0.08    0.15
  -5   7   3   -0.09    0.14
   5   7  -3    0.02    0.12
   5   7  -3    0.13    0.12
  -4  -7   3    9.36    0.52
   4  -7  -3    9.49    0.53
   4  -7  -3    9.57    0.52
   4   7  -3   10.31    0.45
   4   7  -3    9.91    0.44
   4   7  -3    9.31    0.51
  -4   7   3    9.75    0.50
  -4   7   3   10.54    0.51
   3  -7  -3    0.32    0.13
  -3  -7   3    0.13    0.11
   3  -7  -3    0.05    0.11
  -3   7   3   -0.01    0.10
   3   7  -3    0.11    0.08
   3   7  -3    0.06    0.12
   3   7  -3    0.43    0.15
  -3   7   3    0.06    0.11
   3   7  -3    0.12    0.08
   2  -7  -3   25.22    0.85
   2  -7  -3   25.44    0.74
  -2  -7   3   26.20    0.85
   2  -7  -3   24.49    0.85
   2   7  -3   26.22    0.70
  -2   7   3   25.62    0.78
   2   7  -3   26.04    0.85
  -2   7   3   25.83    0.78
   2   7  -3   25.53    0.85
   1  -7  -3    0.10    0.07
   1  -7  -3   -0.09    0.06
   1  -7  -3    0.14    0.09
   1  -7  -3    0.07    0.08
  -1  -7   3    0.17    0.10
   1   7  -3    0.11    0.08
   1   7  -3    0.04    0.04
   1   7  -3    0.17    0.09
  -1   7   3    0.06    0.06
   0  -7   3   15.29    0.46
   0  -7  -3   14.35    0.56
   0  -7  -3   14.94    0.45
   0  -7  -3   14.43    0.56
   0  -7  -3   15.12    0.57
   0   7  -3   15.45    0.57
   0   7  -3   14.79    0.55
   0   7  -3   15.97    0.60
  -1  -7  -3   19.48    0.56
  -1  -7  -3   19.13    0.69
   1  -7   3   18.62    0.61
   1  -7   3   18.53    0.61
  -1  -7  -3   19.82    0.72
  -1  -7  -3   19.41    0.56
  -1  -7  -3   18.57    0.68
  -1   7  -3   19.01    0.68
  -1   7  -3   18.68    0.68
  -1   7  -3   19.93    0.73
  -2  -7  -3    1.29    0.22
  -2  -7  -3    1.32    0.20
  -2  -7  -3    1.31    0.16
  -2  -7  -3    1.53    0.17
   2  -7   3    1.35    0.19
   2  -7   3    1.25    0.18
  -2  -7  -3    1.28    0.21
  -2   7  -3    1.33    0.20
  -2   7  -3    1.35    0.22
  -2   7  -3    1.42    0.21
  -3  -7  -3    0.05    0.10
   3  -7   3   -0.10    0.12
   3  -7   3   -0.12    0.11
  -3  -7  -3   -0.15    0.09
  -3  -7  -3    0.20    0.15
  -3  -7  -3    0.08    0.13
  -3   7  -3    0.08    0.13
  -3   7  -3   -0.02    0.12
  -3   7  -3   -0.02    0.11
   3   7   3    0.11    0.12
  -4  -7  -3    7.65    0.43
   4  -7   3    8.26    0.50
  -4  -7  -3    7.51    0.51
   4  -7   3    7.82    0.48
  -4  -7  -3    8.22    0.43
   4   7   3    7.82    0.50
   4   7   3    7.86    0.51
  -4   7  -3    7.75    0.49
  -4   7  -3    8.06    0.51
  -4   7  -3    8.19    0.52
   5  -7   3    2.28    0.35
  -5  -7  -3    2.34    0.35
   5  -7   3    2.29    0.34
  -5   7  -3    1.50    0.28
   5   7   3    2.20    0.36
  -5   7  -3    2.14    0.33
   5   7   3    2.20    0.34
  -5   7  -3    1.74    0.31
  -6  -7  -3    0.74    0.25
   6  -7   3    0.70    0.24
   6  -7   3    0.69    0.24
   6   7   3    0.68    0.26
   6   7   3    0.47    0.22
  -6   7  -3    0.55    0.24
  -6   7  -3    0.67    0.26
   7  -7   3   -0.10    0.19
   7   7   3    0.02    0.22
  -7   7  -3    0.20    0.21
   7  -8  -3    0.56    0.23
  -7  -8   3    0.32    0.21
   7  -8  -3    0.41    0.24
  -7  -8   3    0.52    0.22
  -7   8   3    0.64    0.25
  -7   8   3    0.31    0.21
   6  -8  -3    0.62    0.23
   6  -8  -3    0.75    0.24
  -6  -8   3    0.91    0.25
  -6  -8   3    0.37    0.20
  -6   8   3    0.67    0.23
  -6   8   3    0.22    0.18
   5  -8  -3    2.69    0.34
   5  -8  -3    2.95    0.37
  -5  -8   3    3.40    0.38
  -5  -8   3    3.25    0.36
  -5   8   3    3.27    0.36
  -5   8   3    2.27    0.31
   4  -8  -3   -0.17    0.10
  -4  -8   3   -0.16    0.10
   4  -8  -3    0.25    0.15
   4   8  -3   -0.04    0.09
  -4   8   3    0.12    0.12
   4   8  -3    0.04    0.14
  -4   8   3    0.17    0.15
  -3  -8   3    0.72    0.17
   3  -8  -3    0.82    0.18
   3  -8  -3    0.52    0.16
  -3   8   3    0.43    0.14
   3   8  -3    0.70    0.12
   3   8  -3    0.52    0.16
  -3   8   3    0.68    0.16
   3   8  -3    0.80    0.13
   3   8  -3    0.57    0.17
   2  -8  -3    1.44    0.14
   2  -8  -3    1.34    0.19
  -2  -8   3    1.14    0.18
   2  -8  -3    1.45    0.20
   2   8  -3    1.25    0.19
   2   8  -3    1.48    0.12
  -2   8   3    1.26    0.16
   2   8  -3    1.15    0.18
  -2   8   3    1.37    0.16
   1  -8  -3   33.00    0.89
  -1  -8   3   31.75    1.04
   1  -8  -3   33.46    0.98
   1  -8  -3   33.45    1.02
   1  -8  -3   33.66    1.02
   1   8  -3   32.96    1.00
   1   8  -3   33.06    0.82
   1   8  -3   31.71    1.00
  -1   8   3   33.29    0.90
   0  -8  -3    0.09    0.05
   0  -8  -3    0.11    0.09
   0  -8  -3    0.01    0.08
   0  -8   3    0.02    0.05
   0  -8  -3    0.02    0.08
   0   8  -3   -0.04    0.07
   0   8  -3    0.14    0.10
   0   8  -3    0.02    0.08
   1  -8   3   11.25    0.43
  -1  -8  -3   12.27    0.54
  -1  -8  -3   12.76    0.52
   1  -8   3   11.42    0.43
  -1  -8  -3   11.81    0.51
  -1  -8  -3   11.92    0.38
  -1   8  -3   11.49    0.50
  -1   8  -3   11.58    0.53
  -1   8  -3   12.60    0.51
   2  -8   3    0.52    0.14
  -2  -8  -3    0.71    0.17
  -2  -8  -3    0.79    0.12
  -2  -8  -3    0.67    0.16
   2  -8   3    0.64    0.14
  -2  -8  -3    0.51    0.17
  -2  -8  -3    0.91    0.13
  -2   8  -3    0.98    0.19
  -2   8  -3    0.93    0.18
  -2   8  -3    0.70    0.17
   3  -8   3   -0.09    0.10
  -3  -8  -3    0.12    0.13
  -3  -8  -3   -0.01    0.09
  -3  -8  -3    0.13    0.11
   3  -8   3    0.07    0.13
  -3  -8  -3    0.08    0.12
   3   8   3   -0.05    0.11
  -3   8  -3   -0.08    0.11
  -3   8  -3    0.16    0.13
  -3   8  -3   -0.07    0.11
   4  -8   3    1.43    0.25
   4  -8   3    1.34    0.25
  -4  -8  -3    1.65    0.29
   4   8   3    2.08    0.32
  -4   8  -3    1.82    0.29
  -4   8  -3    2.11    0.30
  -4   8  -3    1.60    0.27
   4   8   3    1.58    0.29
  -5  -8  -3   11.81    0.67
   5  -8   3   11.87    0.66
   5  -8   3   11.10    0.64
  -5   8  -3   12.57    0.68
  -5   8  -3   12.15    0.67
   5   8   3   11.20    0.66
  -5   8  -3   11.13    0.65
   5   8   3   11.76    0.68
  -6  -8  -3    0.49    0.24
   6  -8   3    0.48    0.22
   6  -8   3    0.41    0.23
   6   8   3    0.17    0.22
  -6   8  -3    0.42    0.21
   6   8   3    0.13    0.19
  -6   8  -3    0.30    0.20
   7  -8   3    0.25    0.23
   7   8   3    0.29    0.24
  -7   8  -3    0.64    0.27
  -7  -9   3    0.36    0.22
   7  -9  -3   -0.01    0.17
  -7  -9   3    0.35    0.22
   7  -9  -3    0.11    0.20
  -7   9   3   -0.06    0.19
  -7   9   3    0.07    0.20
   6  -9  -3    0.95    0.27
  -6  -9   3    0.95    0.24
   6  -9  -3    1.53    0.30
  -6  -9   3    1.53    0.29
  -6   9   3    1.19    0.27
  -6   9   3    1.55    0.29
   5  -9  -3    0.00    0.12
  -5  -9   3   -0.01    0.12
  -5  -9   3    0.00    0.12
   5  -9  -3   -0.05    0.13
  -5   9   3   -0.02    0.13
  -5   9   3   -0.20    0.11
  -4  -9   3    5.48    0.40
   4  -9  -3    5.40    0.40
   4  -9  -3    5.91    0.43
   4   9  -3    6.80    0.43
  -4   9   3    6.29    0.41
  -4   9   3    5.85    0.40
   3  -9  -3   20.43    0.80
   3  -9  -3   22.00    0.82
  -3  -9   3   21.95    0.79
  -3   9   3   20.82    0.74
   3   9  -3   23.32    0.82
   3   9  -3   21.01    0.64
  -3   9   3   21.26    0.74
   3   9  -3   22.51    0.81
   2  -9  -3    0.05    0.07
   2  -9  -3    0.03    0.10
  -2  -9   3    0.03    0.10
   2  -9  -3   -0.09    0.08
   2   9  -3    0.01    0.05
   2   9  -3   -0.05    0.09
   2   9  -3    0.01    0.09
  -2   9   3   -0.01    0.08
  -2   9   3    0.08    0.08
  -1  -9   3    0.71    0.15
   1  -9  -3    0.99    0.15
   1  -9  -3    0.77    0.15
   1  -9  -3    0.94    0.16
  -1   9   3    0.97    0.11
  -1   9   3    0.77    0.11
   1   9  -3    1.04    0.17
   1   9  -3    1.05    0.17
   0  -9  -3    0.33    0.11
   0  -9   3    0.57    0.08
   0  -9  -3    0.51    0.14
   0  -9  -3    0.39    0.07
   0  -9  -3    0.48    0.13
   0  -9   3    0.36    0.13
   0   9  -3    0.40    0.12
   0   9  -3    0.29    0.11
   1  -9   3  104.43    2.50
   1  -9   3   99.37    2.51
  -1  -9  -3  100.53    2.41
  -1  -9  -3  101.76    2.74
  -1  -9  -3   97.16    2.61
  -1  -9  -3   98.22    2.63
  -1   9  -3  100.57    2.60
  -1   9  -3   99.09    2.75
  -1   9  -3  101.20    2.62
  -2  -9  -3    1.93    0.26
  -2  -9  -3    1.90    0.25
  -2  -9  -3    2.30    0.19
   2  -9   3    2.37    0.24
  -2  -9  -3    1.67    0.24
   2  -9   3    2.41    0.24
  -2   9  -3    1.81    0.24
  -2   9  -3    2.01    0.25
  -2   9  -3    2.30    0.29
  -3  -9  -3    0.00    0.10
   3  -9   3    0.17    0.14
  -3  -9  -3    0.21    0.15
   3  -9   3    0.23    0.14
  -3  -9  -3    0.02    0.13
  -3   9  -3    0.28    0.15
  -3   9  -3    0.06    0.13
  -3   9  -3   -0.02    0.12
   3   9   3   -0.05    0.12
   4  -9   3   -0.02    0.14
   4  -9   3   -0.23    0.09
  -4  -9  -3   -0.07    0.11
  -4   9  -3    0.11    0.15
  -4   9  -3   -0.02    0.13
   4   9   3    0.03    0.13
   4   9   3    0.03    0.14
  -4   9  -3    0.00    0.13
  -5  -9  -3   -0.02    0.17
   5  -9   3    0.25    0.17
   5  -9   3    0.08    0.18
   5   9   3   -0.12    0.16
  -5   9  -3    0.09    0.15
   5   9   3    0.11    0.17
  -5   9  -3    0.19    0.18
  -5   9  -3    0.02    0.15
   6  -9   3    0.05    0.18
  -6  -9  -3    0.29    0.21
   6  -9   3   -0.14    0.16
  -6   9  -3    0.04    0.18
  -6   9  -3   -0.08    0.17
   6   9   3    0.01    0.16
   6   9   3   -0.01    0.16
   7  -9   3    0.91    0.30
   7   9   3    1.67    0.38
  -7   9  -3    1.71    0.36
  -7 -10   3    4.69    0.52
   7 -10  -3    4.90    0.56
  -7 -10   3    3.48    0.45
   7 -10  -3    4.53    0.53
  -7  10   3    4.32    0.50
  -7  10   3    3.75    0.49
  -6 -10   3    1.02    0.26
  -6 -10   3    1.58    0.30
   6 -10  -3    1.31    0.28
   6 -10  -3    0.68    0.26
  -6  10   3    1.71    0.32
  -6  10   3    1.32    0.29
  -5 -10   3    0.12    0.15
  -5 -10   3    0.15    0.15
   5 -10  -3   -0.11    0.11
   5 -10  -3    0.06    0.14
  -5  10   3    0.10    0.14
  -5  10   3    0.01    0.13
  -4 -10   3    4.91    0.38
  -4 -10   3    4.81    0.36
   4 -10  -3    5.23    0.41
   4 -10  -3    5.92    0.42
   4  10  -3    4.98    0.39
  -4  10   3    5.13    0.38
  -4  10   3    4.79    0.37
   3 -10  -3   20.06    0.78
   3 -10  -3   21.07    0.80
  -3 -10   3   20.02    0.76
   3  10  -3   18.44    0.74
  -3  10   3   19.00    0.70
  -3  10   3   18.90    0.69
   3  10  -3   20.09    0.77
   2 -10  -3    4.61    0.32
   2 -10  -3    4.52    0.31
  -2 -10   3    4.36    0.32
   2 -10  -3    4.12    0.23
  -2  10   3    4.28    0.25
   2  10  -3    4.09    0.30
  -2  10   3    3.96    0.25
   2  10  -3    4.34    0.30
   1 -10  -3    3.54    0.31
  -1 -10   3    3.37    0.32
   1 -10  -3    3.74    0.28
   1 -10  -3    3.44    0.24
   1  10  -3    3.55    0.26
   1  10  -3    3.84    0.28
  -1  10   3    3.60    0.19
  -1  10   3    3.49    0.19
   0 -10  -3   18.09    0.67
   0 -10   3   18.19    0.51
   0 -10  -3   17.79    0.67
   0 -10   3   18.78    0.73
   0 -10  -3   18.52    0.68
   0  10  -3   16.42    0.65
   0  10  -3   18.01    0.66
  -1 -10  -3    3.82    0.29
   1 -10   3    3.74    0.22
   1 -10   3    4.18    0.24
  -1 -10  -3    3.65    0.28
  -1 -10  -3    3.71    0.16
  -1 -10  -3    3.63    0.30
  -1  10  -3    3.30    0.32
  -1  10  -3    3.87    0.28
  -1  10  -3    3.59    0.28
  -2 -10  -3    0.01    0.12
   2 -10   3    0.18    0.11
   2 -10   3    0.05    0.09
  -2 -10  -3    0.07    0.13
  -2 -10  -3    0.12    0.11
  -2  10  -3    0.14    0.13
  -2  10  -3    0.06    0.11
  -2  10  -3    0.15    0.12
  -3 -10  -3    4.64    0.42
  -3 -10  -3    4.24    0.42
   3 -10   3    4.30    0.34
   3 -10   3    4.75    0.33
  -3  10  -3    4.07    0.40
  -3  10  -3    4.34    0.41
  -3  10  -3    3.81    0.38
   3  10   3    4.07    0.41
   4 -10   3    0.25    0.15
  -4 -10  -3    0.20    0.16
   4 -10   3    0.09    0.15
  -4  10  -3    0.38    0.18
   4  10   3    0.21    0.16
  -4  10  -3    0.27    0.16
   4  10   3    0.05    0.16
  -4  10  -3    0.09    0.14
  -5 -10  -3    1.51    0.30
   5 -10   3    0.84    0.25
   5 -10   3    1.24    0.28
   5  10   3    1.89    0.33
  -5  10  -3    1.56    0.30
   5  10   3    0.84    0.26
  -5  10  -3    1.27    0.28
  -5  10  -3    0.97    0.25
  -6 -10  -3   -0.02    0.18
   6 -10   3   -0.11    0.16
   6 -10   3    0.07    0.19
   6  10   3    0.20    0.19
   6  10   3    0.11    0.18
  -6  10  -3    0.02    0.18
  -6  10  -3    0.24    0.20
   7 -11  -3    0.19    0.21
  -7 -11   3    0.02    0.18
  -7 -11   3    0.09    0.20
   7 -11  -3    0.07    0.20
  -7  11   3   -0.02    0.19
  -7  11   3    0.08    0.20
   6 -11  -3    0.51    0.22
  -6 -11   3    0.55    0.22
  -6 -11   3    0.94    0.24
   6 -11  -3    1.25    0.30
  -6  11   3    0.95    0.25
  -6  11   3    0.90    0.27
  -5 -11   3   -0.08    0.11
   5 -11  -3   -0.01    0.15
  -5 -11   3    0.05    0.12
   5 -11  -3   -0.07    0.12
  -5  11   3   -0.11    0.12
  -5  11   3    0.07    0.14
   4 -11  -3    1.92    0.29
   4 -11  -3    2.18    0.31
  -4 -11   3    2.27    0.30
  -4 -11   3    2.54    0.30
  -4  11   3    2.89    0.31
  -4  11   3    2.22    0.28
   4  11  -3    2.09    0.29
  -3 -11   3    0.74    0.20
   3 -11  -3    0.81    0.21
   3 -11  -3    0.49    0.17
  -3  11   3    0.66    0.16
  -3  11   3    0.71    0.16
   3  11  -3    0.99    0.20
   3  11  -3    1.56    0.23
   2 -11  -3   36.28    1.19
   2 -11  -3   38.38    1.10
  -2 -11   3   37.57    1.23
   2 -11  -3   37.30    1.19
  -2  11   3   39.18    1.07
   2  11  -3   37.49    1.18
  -2  11   3   37.37    1.06
   2  11  -3   39.71    1.18
   1 -11  -3   14.89    0.62
   1 -11  -3   16.51    0.64
  -1 -11   3   15.28    0.66
   1 -11  -3   17.02    0.61
   1  11  -3   16.51    0.63
  -1  11   3   16.69    0.49
   1  11  -3   16.19    0.62
   0 -11  -3    0.06    0.09
   0 -11  -3    0.09    0.10
   0 -11   3    0.05    0.05
   0 -11   3    0.02    0.10
   0 -11  -3    0.00    0.09
   0  11  -3   -0.02    0.07
   0  11  -3    0.02    0.09
   0  11   3    0.08    0.04
  -1 -11  -3   30.85    1.05
  -1 -11  -3   31.89    1.01
  -1 -11  -3   30.69    1.01
   1 -11   3   30.50    0.87
   1 -11   3   30.39    0.87
  -1  11  -3   29.00    0.98
  -1  11  -3   30.30    1.00
   2 -11   3    3.82    0.27
   2 -11   3    3.57    0.27
  -2 -11  -3    3.67    0.35
  -2 -11  -3    3.88    0.38
  -2 -11  -3    3.42    0.34
  -2  11  -3    4.44    0.36
  -2  11  -3    3.51    0.34
  -2  11  -3    3.58    0.34
  -3 -11  -3    0.80    0.22
   3 -11   3    0.62    0.18
   3 -11   3    1.23    0.22
  -3 -11  -3    1.06    0.22
  -3  11  -3    0.53    0.18
  -3  11  -3    1.22    0.23
  -3  11  -3    0.79    0.21
   3  11   3    0.94    0.23
   4 -11   3    0.43    0.18
  -4 -11  -3    0.71    0.22
   4 -11   3    0.28    0.17
  -4  11  -3    0.29    0.17
  -4  11  -3    0.42    0.18
   4  11   3    0.61    0.21
   4  11   3    0.16    0.15
  -4  11  -3    0.48    0.18
  -5 -11  -3    0.87    0.26
   5 -11   3    0.79    0.24
   5 -11   3    1.22    0.28
   5  11   3    0.56    0.23
  -5  11  -3    1.45    0.29
  -5  11  -3    0.85    0.24
  -5  11  -3    0.57    0.22
   5  11   3    0.88    0.26
   6 -11   3    0.37    0.21
  -6 -11  -3    0.87    0.28
   6 -11   3    1.01    0.30
   6  11   3    1.24    0.31
  -6  11  -3    0.58    0.24
   6  11   3    0.45    0.23
  -6  11  -3    0.75    0.25
  -7 -12   3    1.06    0.29
  -7 -12   3    0.41    0.24
   7 -12  -3    0.52    0.26
  -7  12   3    0.90    0.28
  -7  12   3    0.63    0.26
  -6 -12   3    1.48    0.30
   6 -12  -3    1.08    0.28
  -6 -12   3    1.37    0.29
   6 -12  -3    1.07    0.29
  -6  12   3    1.34    0.28
  -6  12   3    0.96    0.26
   5 -12  -3    0.36    0.19
   5 -12  -3    0.36    0.18
  -5 -12   3    0.34    0.18
  -5 -12   3    0.02    0.15
  -5  12   3    0.17    0.17
  -5  12   3    0.23    0.17
  -4 -12   3    5.95    0.42
  -4 -12   3    5.88    0.40
   4 -12  -3    5.65    0.42
   4 -12  -3    5.63    0.44
  -4  12   3    6.11    0.40
   4  12  -3    6.34    0.43
  -4  12   3    5.93    0.40
   3 -12  -3    0.41    0.16
   3 -12  -3    0.35    0.16
  -3 -12   3    0.27    0.16
   3  12  -3    0.33    0.15
   3  12  -3    0.39    0.16
  -3  12   3    0.31    0.13
  -3  12   3    0.22    0.13
   2 -12  -3   22.18    0.84
   2 -12  -3   21.58    0.83
   2 -12  -3   21.83    0.73
  -2 -12   3   22.44    0.86
  -2  12   3   22.74    0.70
  -2  12   3   23.82    0.71
   2  12  -3   22.39    0.81
   2  12  -3   23.47    0.82
  -1 -12   3   -0.04    0.10
   1 -12  -3    0.08    0.10
   1 -12  -3    0.21    0.12
   1 -12  -3    0.18    0.11
   1  12  -3    0.09    0.09
  -1  12   3    0.14    0.07
   1  12  -3    0.06    0.09
   0 -12  -3   26.21    0.90
   0 -12   3   26.81    0.70
   0 -12  -3   26.41    0.92
   0 -12   3   27.61    0.98
   0 -12  -3   26.03    0.90
   0  12  -3   27.27    0.90
   0  12  -3   27.68    0.90
  -1 -12  -3    1.81    0.26
   1 -12   3    1.76    0.17
  -1 -12  -3    2.15    0.26
   1 -12   3    1.55    0.25
  -1 -12  -3    2.11    0.26
   1 -12   3    1.88    0.18
  -1  12  -3    1.62    0.22
  -1  12  -3    1.79    0.24
  -2 -12  -3    6.05    0.38
   2 -12   3    5.28    0.32
  -2 -12  -3    5.56    0.38
  -2 -12  -3    5.85    0.41
   2 -12   3    5.20    0.32
  -2  12  -3    6.87    0.45
  -2  12  -3    6.24    0.40
  -2  12  -3    6.14    0.39
   3 -12   3    0.17    0.14
  -3 -12  -3    0.27    0.16
  -3 -12  -3    0.07    0.13
   3 -12   3    0.12    0.13
  -3  12  -3    0.27    0.15
  -3  12  -3    0.11    0.16
   3  12   3    0.14    0.13
  -3  12  -3    0.49    0.17
   4 -12   3    0.55    0.19
   4 -12   3    0.90    0.22
  -4 -12  -3    0.93    0.25
   4  12   3    0.66    0.22
   4  12   3    0.72    0.21
  -4  12  -3    0.66    0.22
  -4  12  -3    0.31    0.18
  -4  12  -3    0.56    0.20
  -5 -12  -3    3.42    0.44
   5 -12   3    2.89    0.38
   5 -12   3    2.20    0.35
  -5  12  -3    2.38    0.36
   5  12   3    2.44    0.37
   5  12   3    3.21    0.43
  -5  12  -3    2.42    0.37
  -5  12  -3    2.92    0.40
   6 -12   3    0.18    0.19
   6 -12   3    0.15    0.20
  -6 -12  -3    0.09    0.19
   6  12   3   -0.18    0.16
   6  12   3   -0.09    0.17
  -6  12  -3   -0.10    0.17
  -6  12  -3   -0.18    0.15
  -7 -13   3    0.92    0.28
   7 -13  -3    1.16    0.32
  -7 -13   3    1.53    0.34
  -7  13   3    1.26    0.31
  -7  13   3    1.05    0.29
   6 -13  -3   -0.01    0.16
   6 -13  -3    0.03    0.17
  -6 -13   3    0.29    0.18
  -6 -13   3    0.06    0.17
  -6  13   3    0.88    0.25
  -6  13   3    0.47    0.22
  -5 -13   3    0.75    0.22
   5 -13  -3    0.72    0.23
   5 -13  -3    0.71    0.23
  -5 -13   3    0.73    0.22
  -5  13   3    1.03    0.24
  -5  13   3    0.81    0.23
  -4 -13   3    5.49    0.41
   4 -13  -3    5.13    0.47
  -4 -13   3    5.30    0.39
   4 -13  -3    4.19    0.44
  -4  13   3    4.67    0.37
   4  13  -3    4.08    0.40
  -4  13   3    5.53    0.38
  -3 -13   3    1.49    0.26
   3 -13  -3    1.16    0.23
   3 -13  -3    1.61    0.25
   3  13  -3    1.11    0.22
  -3  13   3    1.49    0.21
   3  13  -3    1.18    0.22
  -3  13   3    1.25    0.20
   2 -13  -3    4.47    0.34
  -2 -13   3    4.05    0.38
   2 -13  -3    3.71    0.26
   2 -13  -3    3.43    0.35
   2  13  -3    3.88    0.30
   2  13  -3    3.95    0.30
  -2  13   3    3.55    0.23
  -2  13   3    3.80    0.24
   1 -13  -3   14.35    0.61
   1 -13  -3   14.31    0.60
  -1 -13   3   13.04    0.63
   1 -13  -3   15.01    0.58
   1  13  -3   14.47    0.58
   1  13  -3   13.72    0.58
   0 -13  -3   34.76    1.12
   0 -13  -3   35.34    1.16
   0 -13  -3   35.14    1.13
   0 -13   3   35.63    1.21
   0  13  -3   35.97    1.11
  -1 -13  -3    1.68    0.24
   1 -13   3    1.42    0.24
   1 -13   3    1.37    0.16
  -1 -13  -3    1.32    0.23
  -1 -13  -3    1.55    0.23
  -1  13  -3    1.53    0.23
  -1  13  -3    1.76    0.24
  -2 -13  -3    1.32    0.23
   2 -13   3    1.69    0.21
  -2 -13  -3    2.05    0.27
   2 -13   3    1.75    0.22
  -2 -13  -3    2.04    0.30
  -2  13  -3    1.52    0.25
  -2  13  -3    1.08    0.21
   3 -13   3    0.21    0.14
  -3 -13  -3    0.54    0.19
   3 -13   3    0.20    0.14
  -3 -13  -3    0.16    0.16
  -3  13  -3    0.22    0.14
   3  13   3    0.26    0.15
  -3  13  -3    0.17    0.14
  -3  13  -3    0.65    0.20
   4 -13   3    0.62    0.20
   4 -13   3    0.50    0.19
  -4 -13  -3    0.77    0.25
  -4  13  -3    0.71    0.23
   4  13   3    0.33    0.17
  -4  13  -3    0.53    0.20
  -4  13  -3    0.83    0.22
   5 -13   3    1.79    0.32
   5 -13   3    0.80    0.24
  -5 -13  -3    1.15    0.28
   5  13   3    0.62    0.22
  -5  13  -3    0.70    0.23
  -5  13  -3    0.72    0.24
   5  13   3    0.97    0.26
  -5  13  -3    0.78    0.24
   6 -13   3    0.35    0.21
   6 -13   3    0.20    0.23
  -6 -13  -3    0.31    0.23
   6  13   3    0.24    0.22
   6  13   3    0.24    0.22
  -6  13  -3    0.14    0.19
   7 -14  -3    1.00    0.31
  -7 -14   3    1.50    0.33
  -7  14   3    1.25    0.33
  -7  14   3    1.98    0.37
   6 -14  -3    0.38    0.23
  -6 -14   3    0.08    0.17
  -6 -14   3    0.46    0.20
   6 -14  -3    0.49    0.22
  -6  14   3    0.13    0.19
  -6  14   3    0.42    0.22
  -5 -14   3    8.10    0.53
   5 -14  -3    7.76    0.54
  -5 -14   3    8.21    0.53
   5 -14  -3    8.99    0.59
  -5  14   3    8.13    0.52
  -5  14   3    8.06    0.52
   4 -14  -3    3.93    0.41
   4 -14  -3    3.36    0.40
  -4 -14   3    4.13    0.39
  -4 -14   3    3.82    0.39
  -4  14   3    3.66    0.35
   4  14  -3    4.47    0.41
  -4  14   3    4.29    0.38
  -3 -14   3    0.32    0.18
   3 -14  -3    0.56    0.19
   3 -14  -3    0.41    0.18
   3  14  -3    0.39    0.17
  -3  14   3    0.52    0.15
   3  14  -3    0.87    0.20
  -3  14   3    0.45    0.15
   2 -14  -3    0.18    0.13
   2 -14  -3    0.12    0.13
  -2 -14   3    0.12    0.14
   2 -14  -3    0.15    0.12
  -2  14   3    0.07    0.09
   2  14  -3    0.02    0.10
   2  14  -3   -0.03    0.11
   1 -14  -3   14.77    0.63
   1 -14  -3   14.40    0.62
  -1 -14   3   14.09    0.66
   1 -14  -3   14.91    0.60
   1  14  -3   14.60    0.60
   1  14  -3   14.25    0.59
   0 -14  -3    3.51    0.33
   0 -14  -3    4.21    0.32
   0 -14  -3    3.84    0.34
   0 -14   3    4.23    0.35
   0  14  -3    2.93    0.30
   0  14  -3    3.55    0.28
   1 -14   3    6.30    0.44
  -1 -14  -3    5.29    0.36
  -1 -14  -3    5.61    0.37
  -1 -14  -3    5.84    0.40
  -1  14  -3    5.79    0.37
  -1  14  -3    5.69    0.36
   2 -14   3    5.83    0.34
  -2 -14  -3    5.11    0.39
   2 -14   3    5.87    0.34
  -2 -14  -3    7.24    0.42
  -2 -14  -3    6.36    0.45
   2 -14   3    5.40    0.43
  -2  14  -3    6.25    0.41
  -2  14  -3    5.61    0.39
  -3 -14  -3    0.28    0.18
   3 -14   3    0.11    0.14
   3 -14   3    0.04    0.13
  -3 -14  -3    0.20    0.14
  -3  14  -3    0.18    0.14
   3  14   3    0.21    0.15
  -3  14  -3    0.19    0.14
   4 -14   3   12.08    0.62
   4 -14   3   11.98    0.61
  -4 -14  -3   10.98    0.66
  -4  14  -3   11.82    0.65
  -4  14  -3   11.03    0.63
   4  14   3   10.92    0.64
  -4  14  -3   10.97    0.63
  -5 -14  -3   -0.01    0.16
   5 -14   3    0.02    0.17
   5 -14   3    0.13    0.16
  -5  14  -3    0.23    0.18
  -5  14  -3    0.06    0.17
   5  14   3    0.12    0.18
  -5  14  -3   -0.07    0.14
   5  14   3    0.04    0.16
   6 -14   3   -0.40    0.14
   6 -14   3   -0.06    0.19
  -6 -14  -3    0.05    0.20
   6  14   3    0.09    0.20
  -6  14  -3    0.00    0.19
  -7 -15   3    1.34    0.30
   7 -15  -3    0.91    0.30
  -7  15   3    0.78    0.27
  -6 -15   3    0.15    0.16
  -6 -15   3   -0.05    0.15
   6 -15  -3   -0.02    0.17
   6 -15  -3    0.07    0.17
  -6  15   3    0.06    0.18
  -6  15   3    0.53    0.22
   5 -15  -3    0.38    0.18
   5 -15  -3   -0.01    0.16
  -5 -15   3    0.27    0.17
  -5 -15   3    0.28    0.17
  -5  15   3    0.08    0.17
  -5  15   3    0.26    0.18
   4 -15  -3   10.20    0.59
  -4 -15   3    9.20    0.55
   4 -15  -3    9.40    0.56
  -4 -15   3    8.91    0.51
  -4  15   3    8.59    0.49
  -4  15   3    8.09    0.47
   4  15  -3    8.43    0.51
   3 -15  -3    0.27    0.16
  -3 -15   3    0.04    0.17
   3 -15  -3    0.34    0.16
  -3  15   3    0.05    0.13
  -3  15   3    0.23    0.14
   3  15  -3    0.31    0.15
   3  15  -3    0.45    0.17
   2 -15  -3    0.10    0.12
   2 -15  -3    0.34    0.16
   2 -15  -3    0.30    0.14
  -2 -15   3    0.10    0.15
   2  15  -3    0.40    0.15
   2  15  -3    0.33    0.14
   1 -15  -3   -0.02    0.11
   1 -15  -3    0.16    0.12
  -1 -15   3    0.10    0.14
   1 -15  -3    0.16    0.12
   1  15  -3    0.27    0.12
   1  15  -3    0.03    0.10
   0 -15  -3    1.28    0.22
   0 -15  -3    0.87    0.19
   0 -15   3    1.65    0.27
   0 -15  -3    1.27    0.21
   0  15  -3    1.50    0.22
   0  15  -3    1.30    0.20
  -1 -15  -3    0.23    0.14
   1 -15   3    0.38    0.17
  -1 -15  -3    0.20    0.13
  -1 -15  -3    0.21    0.14
  -1  15  -3    0.16    0.13
  -1  15  -3    0.34    0.14
  -2 -15  -3    0.29    0.16
  -2 -15  -3    0.16    0.15
  -2 -15  -3    0.23    0.13
   2 -15   3    0.35    0.14
   2 -15   3    0.29    0.17
  -2  15  -3    0.21    0.14
  -2  15  -3    0.34    0.15
   3 -15   3   34.48    1.29
  -3 -15  -3   33.43    1.27
  -3 -15  -3   35.79    1.22
   3 -15   3   34.42    1.13
   3 -15   3   34.87    1.13
  -3  15  -3   34.00    1.22
  -3  15  -3   36.17    1.24
   4 -15   3    0.78    0.22
  -4 -15  -3    1.06    0.27
   4 -15   3    1.01    0.25
   4 -15   3    0.84    0.22
  -4  15  -3    1.27    0.28
   4  15   3    1.47    0.29
  -4  15  -3    0.77    0.24
  -5 -15  -3    0.26    0.20
   5 -15   3    0.41    0.21
   5 -15   3    0.22    0.18
  -5  15  -3    0.38    0.20
  -5  15  -3    0.55    0.22
   5  15   3    1.03    0.29
   5  15   3    0.23    0.18
  -6 -15  -3    0.05    0.21
   6 -15   3    0.11    0.19
   6 -15   3    0.74    0.28
  -6  15  -3    0.07    0.20
   6  15   3   -0.09    0.20
  -7 -16   3    0.06    0.19
   7 -16  -3    0.07    0.22
  -7  16   3    0.11    0.22
   6 -16  -3    0.34    0.19
   6 -16  -3   -0.18    0.13
  -6 -16   3    0.14    0.18
  -6 -16   3    0.35    0.20
  -6  16   3    0.09    0.20
  -6  16   3   -0.18    0.16
  -5 -16   3    6.91    0.49
  -5 -16   3    7.00    0.50
   5 -16  -3    6.69    0.61
   5 -16  -3    5.47    0.54
  -5  16   3    6.76    0.48
  -5  16   3    7.13    0.49
  -4 -16   3   11.77    0.63
   4 -16  -3   10.85    0.62
  -4 -16   3   10.71    0.58
   4 -16  -3   10.35    0.61
   4  16  -3   10.05    0.56
  -4  16   3   10.78    0.55
  -4  16   3   10.20    0.54
  -3 -16   3   -0.11    0.15
   3 -16  -3   -0.06    0.11
   3 -16  -3   -0.12    0.11
   3  16  -3   -0.12    0.11
   3  16  -3    0.02    0.12
   2 -16  -3    1.29    0.24
   2 -16  -3    1.73    0.23
  -2 -16   3    1.28    0.26
   2 -16  -3    1.93    0.28
   2  16  -3    1.57    0.24
   2  16  -3    1.32    0.23
  -1 -16   3    1.10    0.25
   1 -16  -3    1.08    0.21
   1 -16  -3    1.08    0.20
   1 -16  -3    0.81    0.20
   1  16  -3    1.11    0.20
   1  16  -3    1.11    0.21
   0 -16  -3    3.52    0.34
   0 -16   3    4.37    0.42
   0 -16  -3    4.11    0.32
   0 -16  -3    3.85    0.37
   0  16  -3    3.54    0.33
   0  16  -3    4.19    0.33
  -1 -16  -3    0.44    0.16
   1 -16   3    0.22    0.16
  -1 -16  -3    0.45    0.17
  -1 -16  -3    0.32    0.14
  -1  16  -3    0.72    0.18
  -1  16  -3    0.56    0.17
  -2 -16  -3   19.59    0.80
   2 -16   3   20.80    0.90
  -2 -16  -3   20.45    0.82
  -2 -16  -3   18.09    0.84
  -2  16  -3   21.27    0.83
  -2  16  -3   19.48    0.79
   3 -16   3   10.56    0.63
  -3 -16  -3    9.96    0.57
   3 -16   3   10.65    0.52
  -3 -16  -3   10.25    0.61
   3 -16   3    9.79    0.51
  -3  16  -3    9.77    0.57
  -3  16  -3    9.77    0.57
   4 -16   3    3.14    0.37
   4 -16   3    3.23    0.41
  -4 -16  -3    3.44    0.42
  -4 -16  -3    2.94    0.40
   4 -16   3    2.71    0.35
  -4  16  -3    3.20    0.40
   4  16   3    4.05    0.46
  -4  16  -3    3.11    0.41
   5 -16   3    0.33    0.20
   5 -16   3    0.45    0.22
  -5 -16  -3    0.13    0.20
   5 -16   3    0.08    0.17
   5  16   3    0.18    0.18
  -5  16  -3   -0.03    0.15
  -5  16  -3    0.36    0.21
   5  16   3    0.35    0.22
   6 -16   3    4.27    0.51
   6 -16   3    3.55    0.46
   6  16   3    4.47    0.54
  -6  16  -3    4.83    0.55
   7 -17  -3    0.23    0.22
  -7 -17   3    0.13    0.20
  -7  17   3    0.29    0.22
  -6 -17   3    0.91    0.26
   6 -17  -3    0.82    0.27
   6 -17  -3    1.32    0.31
  -6 -17   3    0.79    0.25
  -6  17   3    1.21    0.30
  -6  17   3    0.91    0.27
   5 -17  -3    0.08    0.17
   5 -17  -3    0.12    0.18
  -5 -17   3    0.05    0.14
  -5 -17   3    0.06    0.15
  -5  17   3   -0.03    0.17
  -5  17   3    0.21    0.17
   4 -17  -3    5.33    0.51
  -4 -17   3    5.40    0.40
   4 -17  -3    5.72    0.53
  -4 -17   3    5.80    0.47
   4  17  -3    5.16    0.40
  -3 -17   3    8.38    0.54
   3 -17  -3    8.23    0.51
   3 -17  -3    9.43    0.55
   3  17  -3    7.77    0.48
   3  17  -3    8.21    0.48
  -2 -17   3   16.60    0.79
   2 -17  -3   18.42    0.76
   2 -17  -3   14.75    0.70
   2 -17  -3   16.91    0.67
   2  17  -3   16.65    0.70
   2  17  -3   17.54    0.72
   1 -17  -3    4.17    0.40
   1 -17  -3    4.26    0.34
  -1 -17   3    4.16    0.42
   1 -17  -3    3.86    0.39
   1  17  -3    3.99    0.31
   1  17  -3    3.61    0.34
   0 -17  -3    3.90    0.37
   0 -17   3    3.46    0.40
   0 -17  -3    3.69    0.36
   0 -17  -3    4.24    0.38
   0  17  -3    3.47    0.34
   0  17  -3    3.99    0.37
   1 -17   3   17.15    0.80
  -1 -17  -3   17.36    0.73
  -1 -17  -3   16.91    0.71
  -1 -17  -3   17.03    0.77
  -1  17  -3   17.00    0.72
  -1  17  -3   18.32    0.74
  -2 -17  -3   13.36    0.70
   2 -17   3   14.17    0.72
  -2 -17  -3   13.11    0.64
  -2 -17  -3   14.68    0.66
  -2  17  -3   14.10    0.66
  -2  17  -3   14.57    0.66
  -3 -17  -3    4.33    0.43
   3 -17   3    3.74    0.43
  -3 -17  -3    4.28    0.46
  -3  17  -3    4.47    0.44
  -3  17  -3    4.01    0.42
  -4 -17  -3    1.03    0.26
   4 -17   3    0.54    0.21
   4 -17   3    0.96    0.26
   4 -17   3    0.62    0.21
  -4 -17  -3    0.72    0.24
   4  17   3    0.74    0.24
  -4  17  -3    0.59    0.21
  -4  17  -3    0.74    0.24
   5 -17   3   -0.21    0.13
   5 -17   3    0.25    0.21
  -5 -17  -3   -0.01    0.19
   5 -17   3   -0.09    0.16
  -5  17  -3   -0.23    0.16
  -5  17  -3   -0.04    0.17
   5  17   3   -0.13    0.14
   5  17   3    0.04    0.17
   6 -17   3   -0.02    0.18
   6 -17   3    0.01    0.22
  -6  17  -3    0.16    0.21
   6  17   3    0.13    0.22
   7 -18  -3    0.22    0.22
  -7 -18   3    0.05    0.21
  -7  18   3   -0.04    0.21
  -6 -18   3   -0.05    0.17
   6 -18  -3    0.16    0.21
  -6 -18   3   -0.10    0.16
   6 -18  -3    0.02    0.17
  -6  18   3    0.12    0.19
   5 -18  -3    5.44    0.56
  -5 -18   3    5.89    0.46
  -5 -18   3    5.52    0.52
   5 -18  -3    5.35    0.55
  -5  18   3    5.96    0.45
  -4 -18   3    5.41    0.51
  -4 -18   3    4.83    0.45
   4 -18  -3    5.72    0.45
   4 -18  -3    4.40    0.47
   4  18  -3    4.85    0.45
   3 -18  -3    1.65    0.28
  -3 -18   3    1.15    0.28
   3 -18  -3    1.78    0.29
   3  18  -3    1.40    0.24
   3  18  -3    0.92    0.21
   2 -18  -3    2.82    0.30
   2 -18  -3    3.18    0.37
  -2 -18   3    2.51    0.35
   2 -18  -3    2.72    0.34
   2  18  -3    2.87    0.33
   2  18  -3    2.40    0.31
   1 -18  -3    5.34    0.39
   1 -18  -3    5.83    0.40
   1 -18  -3    5.68    0.40
  -1 -18   3    5.51    0.45
   1  18  -3    4.81    0.35
   1  18  -3    5.42    0.38
   0 -18  -3    1.17    0.22
   0 -18  -3    0.90    0.21
   0 -18  -3    0.80    0.19
   0 -18   3    0.59    0.23
   0  18  -3    1.19    0.21
   0  18  -3    0.88    0.20
  -1 -18  -3    0.90    0.20
   1 -18   3    0.49    0.21
  -1 -18  -3    0.95    0.21
  -1 -18  -3    0.99    0.23
  -1  18  -3    0.78    0.19
  -1  18  -3    0.97    0.21
  -2 -18  -3    0.17    0.15
  -2 -18  -3    0.37    0.18
   2 -18   3   -0.17    0.12
  -2 -18  -3    0.17    0.13
  -2  18  -3    0.13    0.14
  -2  18  -3    0.07    0.12
   3 -18   3   13.13    0.74
  -3 -18  -3   14.22    0.69
  -3 -18  -3   13.89    0.74
  -3 -18  -3   15.08    0.70
  -3  18  -3   13.12    0.68
  -3  18  -3   12.57    0.67
  -4 -18  -3    0.33    0.20
  -4 -18  -3    0.58    0.23
   4 -18   3    0.44    0.22
  -4  18  -3    0.79    0.24
  -4  18  -3    0.21    0.18
   4  18   3    0.50    0.20
  -5 -18  -3    0.36    0.24
   5 -18   3    0.16    0.18
  -5  18  -3    0.40    0.23
   5  18   3    0.63    0.25
   5  18   3    0.64    0.24
  -5  18  -3    0.11    0.20
   6 -18   3    2.77    0.42
  -6  18  -3    2.77    0.45
   6  18   3    3.54    0.48
   6 -19  -3    0.01    0.18
  -6 -19   3    0.16    0.17
   6 -19  -3    0.21    0.20
  -6 -19   3   -0.12    0.15
   5 -19  -3    1.97    0.36
   5 -19  -3    1.63    0.34
  -5 -19   3    2.06    0.32
  -5 -19   3    1.30    0.27
  -4 -19   3    1.33    0.29
   4 -19  -3    1.03    0.26
   4 -19  -3    1.46    0.30
  -4 -19   3    1.55    0.26
   4  19  -3    1.70    0.29
  -3 -19   3    0.57    0.24
   3 -19  -3    0.59    0.20
   3 -19  -3    0.63    0.20
   3  19  -3    0.64    0.18
   3  19  -3    0.72    0.19
   2 -19  -3    0.03    0.12
  -2 -19   3    0.05    0.18
   2 -19  -3    0.10    0.14
   2 -19  -3    0.06    0.13
   2  19  -3    0.13    0.12
   2  19  -3    0.03    0.13
   1 -19  -3    0.70    0.20
  -1 -19   3    0.36    0.20
   1 -19  -3    0.87    0.21
   1 -19  -3    0.55    0.17
   1  19  -3    1.13    0.22
   1  19  -3    0.75    0.19
   0 -19  -3    0.22    0.14
   0 -19  -3    0.25    0.17
   0 -19  -3    0.08    0.13
   0 -19   3    0.27    0.18
   0  19  -3    0.19    0.14
   0  19  -3    0.26    0.13
   1 -19   3   12.83    0.70
  -1 -19  -3   12.75    0.61
  -1 -19  -3   12.67    0.61
  -1 -19  -3   12.21    0.65
  -1  19  -3   12.92    0.61
   2 -19   3    0.29    0.17
  -2 -19  -3    0.07    0.15
  -2 -19  -3    0.47    0.19
  -2 -19  -3    0.12    0.13
  -2  19  -3    0.41    0.17
  -2  19  -3    0.11    0.13
  -3 -19  -3    6.41    0.50
   3 -19   3    5.03    0.51
  -3 -19  -3    5.71    0.44
  -3 -19  -3    6.24    0.45
  -3  19  -3    7.00    0.49
  -3  19  -3    5.91    0.46
  -4 -19  -3    0.77    0.25
  -4 -19  -3    0.51    0.23
   4 -19   3    0.43    0.22
  -4  19  -3    0.38    0.20
   4  19   3    0.13    0.17
  -4  19  -3    0.27    0.19
  -5 -19  -3    0.65    0.27
   5  19   3    0.44    0.23
  -5  19  -3    0.87    0.28
  -5  19  -3    0.51    0.22
   5  19   3    0.40    0.23
   6  19   3    0.29    0.23
  -6  19  -3    0.01    0.21
  -6 -20   3   -0.07    0.16
   6 -20  -3   -0.16    0.17
  -6 -20   3    0.09    0.17
  -5 -20   3    0.22    0.17
   5 -20  -3    0.09    0.18
  -5 -20   3    0.22    0.16
   5 -20  -3    0.15    0.18
  -4 -20   3    7.85    0.51
   4 -20  -3    7.37    0.53
   4 -20  -3    8.54    0.58
  -4 -20   3    7.60    0.55
   4  20  -3    8.09    0.51
   3 -20  -3    0.12    0.15
  -3 -20   3   -0.03    0.15
   3 -20  -3   -0.04    0.13
   3  20  -3    0.04    0.12
   3  20  -3    0.02    0.13
   2 -20  -3   13.14    0.67
   2 -20  -3   14.83    0.71
   2 -20  -3   14.57    0.64
  -2 -20   3   13.25    0.75
   2  20  -3   13.73    0.64
   2  20  -3   13.74    0.64
   1 -20  -3    9.15    0.52
  -1 -20   3    9.34    0.60
   1 -20  -3    8.89    0.51
   1  20  -3    8.35    0.48
   1  20  -3    9.04    0.49
   0 -20  -3    3.52    0.36
   0 -20  -3    3.79    0.39
   0 -20   3    3.01    0.40
   0 -20  -3    3.71    0.38
   0  20  -3    4.12    0.33
   0  20  -3    3.20    0.34
   1 -20   3   11.77    0.68
  -1 -20  -3   12.28    0.60
  -1 -20  -3   11.30    0.63
  -1 -20  -3   12.22    0.61
  -1  20  -3   12.73    0.60
  -1  20  -3   12.03    0.59
  -2 -20  -3    0.11    0.14
  -2 -20  -3    0.04    0.15
   2 -20   3    0.29    0.19
  -2 -20  -3    0.03    0.12
  -2  20  -3    0.19    0.15
  -2  20  -3   -0.04    0.12
  -3 -20  -3    1.69    0.30
  -3 -20  -3    1.52    0.31
   3 -20   3    1.55    0.33
  -3 -20  -3    1.66    0.29
  -3  20  -3    1.84    0.31
  -3  20  -3    1.74    0.31
  -4 -20  -3    3.03    0.43
  -4 -20  -3    3.51    0.45
   4 -20   3    3.26    0.43
  -4  20  -3    2.87    0.40
   4  20   3    4.10    0.48
  -4  20  -3    3.40    0.43
  -5 -20  -3    0.94    0.29
  -5  20  -3    0.88    0.26
   5  20   3    0.72    0.26
  -5  20  -3    0.66    0.26
   5  20   3    0.53    0.24
   6 -21  -3    0.18    0.20
  -6 -21   3    0.50    0.22
   5 -21  -3    0.27    0.21
   5 -21  -3   -0.03    0.18
  -5 -21   3   -0.03    0.15
  -5 -21   3    0.19    0.17
   4 -21  -3   -0.08    0.14
  -4 -21   3    0.04    0.14
   4 -21  -3    0.19    0.17
  -4 -21   3    0.41    0.22
   4  21  -3   -0.27    0.12
   3 -21  -3   -0.07    0.13
   3 -21  -3    0.00    0.14
  -3 -21   3    0.07    0.18
   3  21  -3    0.11    0.15
   3  21  -3   -0.05    0.13
   2 -21  -3    9.57    0.56
   2 -21  -3    7.98    0.52
  -2 -21   3    9.78    0.63
   2  21  -3    9.15    0.51
   2  21  -3    8.77    0.50
  -1 -21   3   22.32    1.00
   1 -21  -3   19.79    0.86
   1 -21  -3   22.95    0.89
   1  21  -3   21.17    0.83
   1  21  -3   21.34    0.83
   0 -21  -3   32.82    1.21
   0 -21   3   36.01    1.32
   0 -21  -3   32.13    1.13
   0 -21  -3   30.60    1.12
   0  21  -3   32.63    1.11
   0  21  -3   31.81    1.12
  -1 -21  -3    0.73    0.23
  -1 -21  -3    0.52    0.18
  -1 -21  -3    0.72    0.19
   1 -21   3    0.72    0.23
  -1  21  -3    0.27    0.16
  -1  21  -3    0.74    0.20
  -2 -21  -3    0.20    0.15
  -2 -21  -3    0.65    0.20
  -2 -21  -3    0.53    0.20
   2 -21   3    0.81    0.24
  -2  21  -3    0.59    0.19
  -2  21  -3    0.87    0.22
  -3 -21  -3   -0.09    0.12
   3 -21   3   -0.01    0.16
  -3 -21  -3   -0.06    0.14
  -3 -21  -3   -0.15    0.14
  -3  21  -3   -0.01    0.14
  -3  21  -3   -0.01    0.13
  -4 -21  -3    0.28    0.21
  -4 -21  -3    0.52    0.23
   4 -21   3    0.30    0.22
  -4  21  -3    0.53    0.22
  -4  21  -3    0.50    0.22
   4  21   3    0.44    0.22
  -5  21  -3    0.30    0.20
   5  21   3    0.04    0.18
   5  21   3    0.34    0.22
   6 -22  -3    0.78    0.29
  -5 -22   3    0.13    0.16
   5 -22  -3    0.26    0.20
   5 -22  -3    0.39    0.21
  -5 -22   3    0.07    0.17
  -4 -22   3    1.28    0.32
   4 -22  -3    1.45    0.29
  -4 -22   3    1.35    0.27
   4 -22  -3    1.38    0.31
   4  22  -3    1.67    0.29
   3 -22  -3    1.90    0.31
   3 -22  -3    2.01    0.33
  -3 -22   3    1.59    0.33
   3  22  -3    1.30    0.25
   3  22  -3    1.75    0.29
  -2 -22   3   16.56    0.89
   2 -22  -3   17.79    0.81
   2 -22  -3   19.08    0.83
   2  22  -3   17.33    0.75
   2  22  -3   17.37    0.75
   1 -22  -3    5.21    0.40
   1 -22  -3    4.53    0.44
  -1 -22   3    4.24    0.48
   1  22  -3    4.77    0.36
   1  22  -3    5.10    0.38
   0 -22  -3   11.34    0.63
   0 -22   3    9.66    0.64
   0 -22  -3   11.66    0.59
   0 -22  -3   10.70    0.57
   0  22  -3   10.08    0.54
   0  22  -3   10.60    0.55
  -1 -22  -3   10.80    0.59
  -1 -22  -3   10.71    0.64
  -1 -22  -3   11.65    0.60
   1 -22   3   12.04    0.70
  -1  22  -3   10.67    0.57
  -1  22  -3   12.42    0.62
  -2 -22  -3    1.20    0.26
  -2 -22  -3    0.82    0.25
   2 -22   3    1.01    0.28
  -2 -22  -3    1.00    0.23
  -2  22  -3    0.96    0.23
  -2  22  -3    1.34    0.26
  -3 -22  -3   -0.16    0.12
  -3 -22  -3    0.05    0.15
  -3 -22  -3   -0.06    0.16
   3 -22   3    0.15    0.17
  -3  22  -3    0.00    0.14
  -3  22  -3    0.19    0.17
  -4 -22  -3    0.35    0.23
   4 -22   3    0.25    0.21
  -4 -22  -3   -0.14    0.16
  -4  22  -3    0.30    0.19
  -4  22  -3    0.40    0.22
   5  22   3   -0.01    0.18
  -5  22  -3    0.19    0.21
   5  22   3    0.29    0.22
   6 -23  -3    0.29    0.22
   5 -23  -3    0.91    0.30
   5 -23  -3    1.48    0.32
   4 -23  -3    0.50    0.22
  -4 -23   3    0.81    0.21
   4 -23  -3    0.98    0.27
  -4 -23   3    0.50    0.24
   4  23  -3    0.47    0.20
   3 -23  -3    8.23    0.56
  -3 -23   3    9.50    0.68
   3 -23  -3    7.85    0.55
   3  23  -3    7.53    0.48
   3  23  -3    6.64    0.48
   2 -23  -3    0.71    0.21
  -2 -23   3    0.71    0.26
   2 -23  -3    0.72    0.22
   2  23  -3    0.54    0.18
   2  23  -3    0.88    0.21
   1 -23  -3    4.27    0.44
   1 -23  -3    7.56    0.50
  -1 -23   3    7.16    0.57
   1 -23  -3    7.72    0.48
   1  23  -3    6.98    0.43
   1  23  -3    6.61    0.43
   0 -23  -3    2.22    0.31
   0 -23  -3    2.17    0.31
   0 -23  -3    1.83    0.31
   0 -23   3    2.19    0.37
   0  23  -3    3.10    0.34
   0  23  -3    2.16    0.30
  -1 -23  -3    6.77    0.45
  -1 -23  -3    6.30    0.45
   1 -23   3    7.60    0.58
  -1 -23  -3    7.02    0.52
  -1  23  -3    5.68    0.44
  -1  23  -3    7.18    0.46
  -2 -23  -3    0.24    0.15
   2 -23   3    0.01    0.19
  -2 -23  -3    0.09    0.17
  -2 -23  -3   -0.09    0.13
  -2  23  -3    0.29    0.16
  -2  23  -3    0.01    0.14
  -3 -23  -3    1.33    0.28
  -3 -23  -3    0.75    0.23
  -3 -23  -3    1.27    0.31
   3 -23   3    1.39    0.32
  -3  23  -3    1.00    0.24
  -3  23  -3    1.37    0.28
  -4 -23  -3    0.91    0.29
  -4 -23  -3    1.24    0.30
   4 -23   3    1.16    0.31
   4  23   3    1.19    0.30
  -4  23  -3    1.40    0.30
  -4  23  -3    0.98    0.26
  -5  23  -3    0.63    0.24
   5  23   3   -0.12    0.18
   5 -24  -3   -0.06    0.18
   5 -24  -3    0.10    0.17
   4 -24  -3    0.72    0.23
  -4 -24   3    0.71    0.27
   4 -24  -3    0.90    0.27
   3 -24  -3    0.85    0.25
  -3 -24   3    0.63    0.28
   3 -24  -3    1.69    0.33
   3  24  -3    1.03    0.25
   3  24  -3    1.03    0.24
   2 -24  -3    0.00    0.15
   2 -24  -3    0.52    0.19
  -2 -24   3    0.71    0.28
   2  24  -3    0.41    0.16
   2  24  -3    0.32    0.17
   1 -24  -3    1.96    0.32
   1 -24  -3    1.81    0.30
   1 -24  -3    1.61    0.29
  -1 -24   3    2.08    0.37
   1  24  -3    1.93    0.28
   1  24  -3    2.16    0.30
   0 -24  -3    0.24    0.16
   0 -24  -3   -0.07    0.16
   0 -24  -3   -0.06    0.13
   0 -24   3    0.28    0.20
   0  24  -3    0.19    0.15
   0  24  -3    0.07    0.13
  -1 -24  -3    3.67    0.39
   1 -24   3    2.86    0.43
  -1 -24  -3    3.48    0.43
  -1 -24  -3    4.66    0.45
  -1  24  -3    4.06    0.42
  -1  24  -3    3.94    0.40
  -2 -24  -3   -0.29    0.13
  -2 -24  -3   -0.12    0.13
   2 -24   3   -0.07    0.17
  -2 -24  -3   -0.07    0.14
  -2  24  -3    0.05    0.14
  -2  24  -3   -0.01    0.12
   3 -24   3    0.15    0.21
  -3 -24  -3    0.43    0.20
  -3 -24  -3    0.57    0.25
  -3  24  -3    0.23    0.19
  -3  24  -3    0.30    0.20
  -4 -24  -3    1.71    0.36
  -4 -24  -3    1.47    0.33
   4 -24   3    2.17    0.40
  -4  24  -3    1.38    0.31
   4  24   3    0.86    0.28
  -4  24  -3    1.59    0.34
  -5  24  -3    0.25    0.22
   5  24   3    0.71    0.29
   5 -25  -3    0.20    0.20
   4 -25  -3    1.12    0.29
   4 -25  -3    0.80    0.27
  -4 -25   3    1.04    0.33
  -3 -25   3    1.25    0.35
   3 -25  -3    0.95    0.27
   3 -25  -3    0.81    0.25
   3  25  -3    1.35    0.27
   2 -25  -3    0.36    0.19
   2 -25  -3    0.95    0.25
  -2 -25   3    1.51    0.35
   2  25  -3    1.12    0.23
   2  25  -3    0.65    0.20
  -1 -25   3    0.81    0.28
   1 -25  -3    1.14    0.24
   1 -25  -3    1.39    0.28
   1 -25  -3    0.88    0.24
   1  25  -3    1.09    0.22
   1  25  -3    1.22    0.24
   0 -25  -3   -0.04    0.13
   0 -25  -3    0.11    0.16
   0 -25  -3    0.34    0.17
   0 -25   3    0.11    0.19
   0  25  -3    0.33    0.17
   0  25  -3   -0.07    0.12
  -1 -25  -3   -0.06    0.13
   1 -25   3    0.20    0.20
  -1 -25  -3    0.07    0.15
  -1 -25  -3   -0.04    0.16
  -1  25  -3    0.27    0.16
  -1  25  -3    0.15    0.15
   2 -25   3    0.48    0.23
  -2 -25  -3    0.77    0.27
  -2 -25  -3    1.28    0.26
  -2 -25  -3    0.63    0.21
  -2  25  -3    1.13    0.26
  -2  25  -3    0.68    0.21
   3 -25   3    1.16    0.32
  -3 -25  -3    0.68    0.28
  -3 -25  -3    1.69    0.30
  -3 -25  -3    1.65    0.31
  -3  25  -3    1.23    0.27
  -3  25  -3    1.40    0.28
   4 -25   3    0.66    0.27
  -4 -25  -3    0.12    0.21
  -4  25  -3    0.38    0.21
  -4  25  -3    0.31    0.22
   4  25   3    0.28    0.22
   5 -26  -3    0.59    0.26
  -4 -26   3    1.43    0.37
   4 -26  -3    2.32    0.41
   4 -26  -3    2.04    0.36
  -3 -26   3    4.32    0.56
   3 -26  -3    3.35    0.45
   3 -26  -3    3.85    0.48
   2 -26  -3    0.16    0.17
   2 -26  -3    0.06    0.17
  -2 -26   3    0.01    0.22
   2  26  -3   -0.08    0.12
   1 -26  -3    3.29    0.40
   1 -26  -3    3.37    0.40
  -1 -26   3    2.56    0.43
   1 -26  -3    2.79    0.38
   1  26  -3    3.08    0.36
   1  26  -3    2.85    0.34
   0 -26  -3    3.26    0.39
   0 -26  -3    3.57    0.44
   0 -26  -3    2.69    0.36
   0 -26   3    2.67    0.42
   0  26  -3    3.39    0.38
   0  26  -3    3.58    0.38
  -1 -26  -3    0.71    0.24
   1 -26   3    0.69    0.26
  -1 -26  -3    1.09    0.24
  -1 -26  -3    0.85    0.23
  -1  26  -3    0.99    0.22
  -1  26  -3    0.80    0.22
  -2 -26  -3    0.10    0.15
   2 -26   3    0.25    0.23
  -2 -26  -3   -0.09    0.16
  -2 -26  -3    0.11    0.17
  -2  26  -3    0.20    0.17
  -2  26  -3    0.20    0.17
  -3 -26  -3    0.59    0.22
  -3 -26  -3    0.31    0.23
   3 -26   3    0.37    0.23
  -3 -26  -3    1.04    0.27
  -3  26  -3    0.26    0.20
  -3  26  -3    0.58    0.23
   4 -26   3    0.85    0.31
  -4 -26  -3    0.59    0.26
  -4  26  -3    0.33    0.21
   5 -27  -3    0.16    0.19
   4 -27  -3    4.24    0.50
  -4 -27   3    3.62    0.52
   4 -27  -3    3.76    0.50
   3 -27  -3   -0.04    0.16
   3 -27  -3    0.15    0.18
  -3 -27   3    0.12    0.24
   2 -27  -3    0.52    0.23
  -2 -27   3    0.69    0.31
   2 -27  -3    0.47    0.23
   1 -27  -3    1.23    0.28
   1 -27  -3    0.84    0.24
   1 -27  -3    0.68    0.22
  -1 -27   3    1.05    0.32
   1  27  -3    0.82    0.22
   0 -27  -3    3.35    0.40
   0 -27  -3    3.57    0.45
   0 -27  -3    3.00    0.38
   0 -27   3    3.57    0.49
   0  27  -3    3.85    0.40
   0  27  -3    3.63    0.39
   1 -27   3    0.74    0.28
  -1 -27  -3    1.08    0.29
  -1 -27  -3    0.90    0.23
  -1  27  -3    0.64    0.21
  -1  27  -3    0.53    0.20
   2 -27   3    0.74    0.29
  -2 -27  -3    1.48    0.29
  -2 -27  -3    1.73    0.31
  -2 -27  -3    1.52    0.34
  -2  27  -3    0.91    0.24
  -2  27  -3    1.89    0.32
  -3 -27  -3   -0.03    0.19
  -3 -27  -3    0.09    0.19
   3 -27   3    0.47    0.28
  -3  27  -3    0.37    0.20
  -3  27  -3    0.62    0.23
  -4  27  -3    1.91    0.35
   4 -28  -3    0.37    0.25
  -4 -28   3    0.45    0.27
   4 -28  -3    0.43    0.23
  -3 -28   3    1.05    0.34
   3 -28  -3    0.94    0.27
   3 -28  -3    0.68    0.25
  -2 -28   3    0.47    0.29
   2 -28  -3    0.37    0.20
   2 -28  -3    0.48    0.22
   1 -28  -3    0.38    0.19
   1 -28  -3    0.22    0.18
  -1 -28   3    0.36    0.28
   1 -28  -3    0.11    0.16
   0 -28  -3    1.13    0.29
   0 -28  -3    0.89    0.23
   0 -28   3    0.92    0.30
   0 -28  -3    0.98    0.25
   0  28  -3    0.57    0.19
  -1 -28  -3    0.23    0.22
  -1 -28  -3    0.14    0.17
  -1 -28  -3    0.59    0.22
   1 -28   3    0.24    0.22
  -1  28  -3    0.64    0.21
  -1  28  -3    0.32    0.17
  -2 -28  -3   -0.14    0.16
  -2 -28  -3    0.05    0.15
   2 -28   3    0.13    0.21
  -2  28  -3    0.07    0.15
  -2  28  -3    0.24    0.18
   3 -28   3    1.35    0.36
  -3  28  -3    1.93    0.33
  -3  28  -3    1.42    0.31
  -4  28  -3    4.22    0.51
   4 -29  -3    1.39    0.33
  -3 -29   3    3.66    0.55
   3 -29  -3    3.48    0.46
   3 -29  -3    4.55    0.52
   2 -29  -3    0.13    0.17
  -2 -29   3   -0.05    0.22
   2 -29  -3   -0.03    0.16
   1 -29  -3    0.09    0.17
   1 -29  -3    0.08    0.16
   1 -29  -3   -0.03    0.17
  -1 -29   3    0.06    0.23
   0 -29  -3    0.29    0.22
   0 -29  -3    0.34    0.18
   0 -29  -3    0.11    0.17
   0 -29   3    0.53    0.27
   1 -29   3    1.65    0.37
  -1 -29  -3    0.48    0.21
  -1 -29  -3    0.71    0.23
  -1 -29  -3    0.65    0.27
  -1  29  -3    0.60    0.21
  -2 -29  -3   -0.10    0.17
   2 -29   3    0.18    0.25
  -2  29  -3    0.08    0.16
  -2  29  -3    0.13    0.18
  -3  29  -3    2.69    0.40
  -3  29  -3    1.95    0.37
   4 -30  -3    1.03    0.30
   3 -30  -3    0.02    0.18
   3 -30  -3   -0.04    0.19
  -2 -30   3   -0.13    0.25
   2 -30  -3    0.01    0.17
   2 -30  -3   -0.24    0.13
   1 -30  -3    1.08    0.28
   1 -30  -3    0.76    0.27
  -1 -30   3    1.42    0.37
   1 -30  -3    0.93    0.26
   0 -30  -3    1.75    0.31
   0 -30   3    1.48    0.37
   0 -30  -3    1.81    0.36
   0 -30  -3    1.06    0.27
   1 -30   3    0.40    0.27
  -1 -30  -3    0.13    0.22
  -2  30  -3    1.93    0.32
  -3  30  -3   -0.04    0.16
   3 -31  -3    0.82    0.29
   3 -31  -3    0.59    0.25
   2 -31  -3   -0.02    0.15
   2 -31  -3    0.11    0.19
   1 -31  -3    0.94    0.25
   1 -31  -3    0.53    0.22
   0 -31   3    0.42    0.28
   0 -31  -3    0.04    0.19
   0 -31  -3    0.18    0.17
  -1 -31  -3    0.44    0.27
   3 -32  -3   -0.07    0.18
   2 -32  -3    0.17    0.19
   1 -32  -3    0.36    0.21
   0 -32  -3   -0.15    0.20
   2 -33  -3    0.69    0.26
   7   0  -4   -0.16    0.15
  -7   0   4   -0.02    0.17
  -7   0   4    0.03    0.18
   7   0  -4    0.10    0.18
   6   0  -4    0.09    0.13
  -6   0   4    0.21    0.18
  -6   0   4    0.23    0.18
   6   0  -4    0.33    0.19
  -5   0   4    2.05    0.30
   5   0  -4    2.32    0.31
   5   0  -4    2.19    0.29
  -5   0   4    2.34    0.32
  -4   0   4    1.63    0.26
  -4   0   4    2.19    0.29
   4   0  -4    1.35    0.22
   4   0  -4    1.14    0.20
   3   0  -4   -0.05    0.09
   3   0  -4   -0.10    0.10
   3   0  -4   -0.07    0.12
  -3   0   4    0.06    0.11
   2   0  -4    0.45    0.12
   2   0  -4    0.38    0.12
   2   0  -4    0.52    0.13
   2   0  -4    0.60    0.14
   2   0  -4    0.42    0.14
   1   0  -4  166.29    4.05
   1   0  -4  168.42    4.03
   1   0  -4  161.33    4.02
   1   0  -4  162.71    4.20
   1   0  -4  161.56    4.05
   0   0  -4   80.35    2.12
   0   0  -4   72.07    1.99
   0   0  -4   75.11    1.98
  -1   0  -4    5.38    0.36
  -2   0  -4    6.92    0.44
  -2   0  -4    6.61    0.37
  -2   0  -4    6.25    0.36
   2   0   4    6.27    0.40
  -2   0  -4    5.72    0.36
   3   0   4    2.22    0.30
  -3   0  -4    1.77    0.28
  -3   0  -4    2.33    0.29
   3   0   4    2.40    0.32
  -3   0  -4    2.61    0.30
  -4   0  -4    0.12    0.14
   4   0   4    0.26    0.18
   4   0   4   -0.10    0.12
  -4   0  -4   -0.02    0.13
  -4   0  -4   -0.03    0.13
  -5   0  -4    2.01    0.32
   5   0   4    1.46    0.32
   5   0   4    1.51    0.30
  -5   0  -4    1.81    0.33
  -5   0  -4    1.64    0.29
  -6   0  -4    0.59    0.23
  -6   0  -4   -0.12    0.14
  -6   0  -4   -0.14    0.14
   6   0   4   -0.09    0.17
   6   0   4   -0.08    0.17
  -7  -1   4   -0.07    0.16
  -7  -1   4    0.03    0.18
   7  -1  -4   -0.14    0.17
   7  -1  -4   -0.11    0.14
  -7   1   4    0.11    0.19
   7   1  -4   -0.12    0.15
  -7   1   4   -0.16    0.16
   7   1  -4   -0.11    0.17
  -6  -1   4    0.08    0.16
  -6  -1   4    0.01    0.16
   6  -1  -4    0.07    0.16
   6  -1  -4    0.18    0.16
   6   1  -4   -0.05    0.13
   6   1  -4    0.05    0.15
  -6   1   4    0.02    0.16
  -6   1   4    0.04    0.17
   5  -1  -4    0.41    0.17
  -5  -1   4    0.20    0.16
  -5  -1   4   -0.09    0.13
   5  -1  -4    0.21    0.16
  -5   1   4    0.18    0.15
   5   1  -4    0.11    0.11
   5   1  -4    0.03    0.09
  -5   1   4    0.05    0.13
  -4  -1   4    0.94    0.21
   4  -1  -4    1.46    0.23
   4  -1  -4    1.69    0.25
   4   1  -4    1.01    0.20
   4   1  -4    1.19    0.21
  -4   1   4    0.93    0.21
  -4   1   4    1.57    0.25
   3  -1  -4   16.14    0.67
  -3  -1   4   17.24    0.70
   3   1  -4   17.74    0.64
  -3   1   4   17.02    0.68
   3   1  -4   17.04    0.68
   3   1  -4   18.23    0.65
   2  -1  -4   17.61    0.59
   2  -1  -4   17.34    0.64
   2  -1  -4   18.43    0.65
   2  -1  -4   17.01    0.65
   2  -1  -4   18.40    0.65
   2   1  -4   17.98    0.62
   2   1  -4   18.22    0.63
   2   1  -4   17.63    0.66
   2   1  -4   17.30    0.60
   2   1  -4   18.10    0.67
   1  -1  -4   86.47    2.22
   1  -1  -4   80.85    2.22
   1  -1  -4   84.28    2.30
   1   1  -4   88.52    2.24
   1   1  -4   88.26    2.26
   1   1  -4   86.26    2.20
   1   1  -4   84.74    2.31
   1   1  -4   87.06    2.21
   0  -1  -4   96.72    2.55
   0  -1  -4  100.97    2.60
   0  -1  -4  100.89    2.72
   0  -1  -4  101.05    2.58
   0  -1  -4  100.70    2.55
   0   1  -4   99.97    2.55
   0   1  -4   99.34    2.58
   0   1  -4  101.92    2.57
   0   1  -4  102.56    2.73
   0   1  -4  102.17    2.57
  -1  -1  -4    0.31    0.12
  -1  -1  -4    0.27    0.12
  -1  -1  -4    0.27    0.13
  -1  -1  -4    0.21    0.11
  -1  -1  -4    0.29    0.12
  -1   1  -4    0.59    0.14
  -1   1  -4    0.54    0.14
  -1   1  -4    0.39    0.12
  -1   1  -4    0.67    0.14
  -1   1  -4    0.23    0.12
  -2  -1  -4    6.09    0.35
  -2  -1  -4    6.17    0.41
  -2  -1  -4    5.60    0.34
   2  -1   4    6.45    0.39
  -2  -1  -4    5.87    0.36
  -2   1  -4    5.66    0.36
  -2   1  -4    5.82    0.36
   2   1   4    6.74    0.41
  -2   1  -4    5.24    0.39
  -2   1  -4    5.89    0.37
   3  -1   4    0.16    0.14
  -3  -1  -4    0.00    0.07
  -3  -1  -4    0.04    0.07
   3  -1   4    0.09    0.13
  -3  -1  -4   -0.02    0.13
  -3   1  -4    0.01    0.12
   3   1   4    0.15    0.13
  -3   1  -4   -0.09    0.12
  -3   1  -4    0.03    0.11
   3   1   4    0.07    0.14
  -4  -1  -4    0.17    0.15
   4  -1   4    0.22    0.17
   4  -1   4    0.19    0.16
  -4  -1  -4    0.02    0.13
  -4  -1  -4    0.02    0.14
  -4   1  -4    0.11    0.14
  -4   1  -4    0.28    0.15
  -4   1  -4   -0.05    0.14
   4   1   4    0.13    0.15
   4   1   4    0.12    0.16
   5  -1   4    2.20    0.36
  -5  -1  -4    2.28    0.33
  -5  -1  -4    3.06    0.41
  -5  -1  -4    2.18    0.33
   5  -1   4    1.62    0.31
  -5   1  -4    2.00    0.34
   5   1   4    2.43    0.40
   5   1   4    1.84    0.33
  -5   1  -4    1.61    0.30
  -5   1  -4    1.97    0.32
   6  -1   4   -0.03    0.17
  -6  -1  -4    0.23    0.20
   6  -1   4    0.00    0.18
  -6  -1  -4   -0.13    0.16
  -6  -1  -4    0.19    0.20
  -6   1  -4   -0.11    0.16
  -6   1  -4   -0.04    0.17
  -6   1  -4   -0.17    0.16
   6   1   4   -0.02    0.18
   6   1   4    0.16    0.20
  -7  -2   4    0.00    0.17
   7  -2  -4    0.01    0.17
   7  -2  -4   -0.11    0.15
  -7  -2   4   -0.16    0.14
  -7   2   4   -0.12    0.18
  -7   2   4   -0.02    0.18
   6  -2  -4    2.03    0.33
  -6  -2   4    1.25    0.28
   6  -2  -4    1.89    0.31
  -6  -2   4    1.60    0.31
  -6   2   4    1.27    0.27
  -6   2   4    1.43    0.30
   5  -2  -4    0.22    0.15
  -5  -2   4    0.35    0.17
  -5  -2   4    0.39    0.18
   5  -2  -4    0.36    0.17
   5   2  -4    0.63    0.18
  -5   2   4    1.20    0.24
   5   2  -4    0.30    0.16
  -5   2   4    0.11    0.14
   4  -2  -4    1.09    0.22
  -4  -2   4    1.05    0.22
   4  -2  -4    1.33    0.23
  -4   2   4    1.08    0.22
   4   2  -4    0.98    0.19
   4   2  -4    1.41    0.22
  -4   2   4    1.42    0.24
   3  -2  -4    1.77    0.24
   3  -2  -4    2.47    0.27
   3  -2  -4    1.84    0.24
  -3   2   4    1.78    0.25
   3   2  -4    1.84    0.25
   3   2  -4    1.60    0.21
   3   2  -4    1.64    0.21
   2  -2  -4   31.23    1.05
   2  -2  -4   37.44    1.08
   2  -2  -4   36.67    1.09
   2  -2  -4   34.91    1.08
   2  -2  -4   35.99    1.03
   2   2  -4   35.63    1.03
   2   2  -4   35.28    1.10
   2   2  -4   37.47    1.05
   2   2  -4   36.47    1.11
   1  -2  -4   59.42    1.65
   1  -2  -4   60.32    1.63
   1  -2  -4   59.39    1.62
   1   2  -4   57.91    1.66
   1   2  -4   59.93    1.63
   1   2  -4   58.69    1.64
   1   2  -4   59.51    1.58
   1   2  -4   58.78    1.56
   0  -2  -4    5.00    0.29
   0  -2  -4    5.46    0.34
   0  -2  -4    5.43    0.30
   0  -2  -4    6.01    0.33
   0  -2  -4    5.64    0.32
   0   2  -4    5.20    0.31
   0   2  -4    5.26    0.29
   0   2  -4    5.63    0.35
   0   2  -4    6.08    0.33
   0   2  -4    4.75    0.27
  -1  -2  -4    0.18    0.12
  -1  -2  -4    0.32    0.11
  -1  -2  -4    0.00    0.10
  -1  -2  -4    0.31    0.12
  -1  -2  -4    0.28    0.11
  -1   2  -4    0.37    0.14
  -1   2  -4    0.03    0.04
  -1   2  -4    0.31    0.11
  -1   2  -4    0.28    0.12
  -2  -2  -4    2.78    0.30
   2  -2   4    3.28    0.33
  -2  -2  -4    2.95    0.28
  -2  -2  -4    3.15    0.28
  -2  -2  -4    2.44    0.30
   2   2   4    3.04    0.32
  -2   2  -4    3.34    0.31
  -2   2  -4    2.57    0.30
  -2   2  -4    3.11    0.30
   3  -2   4    3.98    0.39
   3  -2   4    3.60    0.37
  -3  -2  -4    4.71    0.34
  -3  -2  -4    3.82    0.35
  -3  -2  -4    3.24    0.37
  -3   2  -4    3.61    0.39
  -3   2  -4    3.48    0.35
  -3   2  -4    3.24    0.34
   3   2   4    3.98    0.41
   3   2   4    4.15    0.41
  -4  -2  -4    0.44    0.19
   4  -2   4    0.55    0.19
  -4  -2  -4    0.02    0.08
   4  -2   4    0.35    0.20
  -4  -2  -4    0.04    0.07
  -4   2  -4    0.84    0.20
   4   2   4    0.60    0.19
  -4   2  -4    0.35    0.16
   4   2   4    0.68    0.23
  -4   2  -4    0.41    0.19
   5  -2   4    0.34    0.21
  -5  -2  -4    0.29    0.17
   5  -2   4    0.38    0.20
  -5  -2  -4    0.44    0.21
  -5  -2  -4    0.39    0.19
  -5   2  -4    0.34    0.18
   5   2   4    0.19    0.19
  -5   2  -4    0.09    0.18
   5   2   4   -0.05    0.15
  -5   2  -4    0.09    0.15
   6  -2   4    0.67    0.27
   6  -2   4    0.68    0.27
  -6  -2  -4    0.86    0.26
  -6  -2  -4    0.83    0.27
  -6   2  -4    1.14    0.29
   6   2   4    0.75    0.27
  -6   2  -4    0.73    0.25
   6   2   4    0.76    0.27
  -6   2  -4    0.76    0.26
   7  -3  -4   -0.10    0.16
  -7  -3   4    0.19    0.20
  -7  -3   4    0.07    0.20
   7  -3  -4    0.15    0.20
  -7   3   4    0.01    0.20
  -7   3   4   -0.07    0.17
  -6  -3   4    2.65    0.37
   6  -3  -4    2.37    0.35
   6  -3  -4    2.12    0.32
  -6  -3   4    1.73    0.32
  -6   3   4    2.39    0.35
   6   3  -4    2.14    0.31
  -6   3   4    2.70    0.38
   5  -3  -4    0.02    0.14
   5  -3  -4    0.31    0.15
  -5  -3   4    0.20    0.16
  -5  -3   4    0.22    0.16
  -5   3   4   -0.03    0.12
   5   3  -4    0.17    0.14
   5   3  -4    0.19    0.14
  -5   3   4    0.14    0.15
   4  -3  -4    0.16    0.14
  -4  -3   4   -0.06    0.11
   4  -3  -4    0.11    0.13
  -4   3   4    0.00    0.13
   4   3  -4   -0.06    0.11
  -4   3   4    0.11    0.13
   4   3  -4   -0.04    0.13
   4   3  -4    0.06    0.11
   3  -3  -4    2.42    0.28
   3  -3  -4    2.41    0.27
   3  -3  -4    2.57    0.28
   3   3  -4    2.64    0.25
   3   3  -4    2.87    0.26
  -3   3   4    2.65    0.28
   3   3  -4    2.73    0.30
   3   3  -4    3.01    0.31
   2  -3  -4   28.86    0.93
   2  -3  -4   28.25    0.92
  -2  -3   4   28.62    0.91
   2  -3  -4   27.27    0.89
   2  -3  -4   28.37    0.85
   2  -3  -4   28.85    0.91
   2   3  -4   29.54    0.86
   2   3  -4   29.04    0.95
   2   3  -4   28.97    0.94
   2   3  -4   27.79    0.85
   1  -3  -4    1.58    0.20
   1  -3  -4    0.95    0.16
   1  -3  -4    1.42    0.18
   1  -3  -4    1.39    0.18
   1  -3  -4    1.37    0.19
   1   3  -4    1.32    0.19
   1   3  -4    1.50    0.17
   1   3  -4    1.50    0.20
   1   3  -4    1.19    0.18
   1   3  -4    1.67    0.17
   0  -3  -4   38.45    1.22
   0  -3  -4   38.62    1.11
   0  -3  -4   39.39    1.17
   0  -3  -4   39.75    1.18
   0  -3  -4   40.06    1.11
   0   3  -4   39.98    1.12
   0   3  -4   39.56    1.18
   0   3  -4   40.12    1.17
   0   3  -4   40.15    1.11
   0   3  -4   39.68    1.23
  -1  -3  -4    0.24    0.10
  -1  -3  -4    0.12    0.10
  -1  -3  -4    0.09    0.09
  -1  -3  -4    0.29    0.13
   1  -3   4    0.07    0.09
  -1  -3  -4    0.09    0.10
  -1   3  -4    0.19    0.11
  -1   3  -4    0.32    0.12
  -1   3  -4   -0.01    0.09
  -1   3  -4    0.11    0.12
  -2  -3  -4    0.06    0.12
   2  -3   4   -0.05    0.09
  -2  -3  -4    0.06    0.10
   2  -3   4    0.08    0.12
  -2  -3  -4   -0.01    0.09
  -2  -3  -4   -0.12    0.10
   2   3   4    0.16    0.12
  -2   3  -4   -0.05    0.10
  -2   3  -4    0.05    0.11
  -2   3  -4    0.11    0.13
   3  -3   4    4.14    0.40
  -3  -3  -4    4.16    0.32
   3  -3   4    3.26    0.35
  -3  -3  -4    3.51    0.33
  -3  -3  -4    3.68    0.39
  -3   3  -4    4.10    0.38
   3   3   4    3.66    0.39
  -3   3  -4    4.23    0.39
  -3   3  -4    4.05    0.42
  -4  -3  -4    0.40    0.16
   4  -3   4    0.69    0.22
  -4  -3  -4    0.51    0.17
   4  -3   4    0.73    0.22
  -4  -3  -4    0.48    0.19
  -4   3  -4    0.18    0.16
  -4   3  -4    0.51    0.18
   4   3   4    0.04    0.15
   4   3   4    0.53    0.20
  -4   3  -4    0.62    0.19
  -5  -3  -4   -0.06    0.08
  -5  -3  -4    0.03    0.09
  -5  -3  -4   -0.11    0.15
   5  -3   4    0.21    0.19
   5  -3   4   -0.02    0.15
   5   3   4    0.28    0.19
  -5   3  -4   -0.06    0.16
   5   3   4    0.06    0.18
  -5   3  -4    0.06    0.15
  -5   3  -4   -0.03    0.16
  -6  -3  -4    2.15    0.37
   6  -3   4    1.51    0.33
   6  -3   4    2.06    0.37
   6   3   4    2.19    0.39
  -6   3  -4    2.05    0.36
  -6   3  -4    1.62    0.34
  -6   3  -4    1.52    0.32
  -7  -4   4   -0.13    0.16
   7  -4  -4   -0.03    0.20
   7  -4  -4    0.26    0.20
  -7  -4   4    0.03    0.17
  -7   4   4   -0.01    0.18
  -7   4   4    0.30    0.21
   6  -4  -4    0.54    0.21
  -6  -4   4    0.31    0.19
  -6  -4   4    0.39    0.19
   6  -4  -4    0.53    0.21
  -6   4   4    0.62    0.23
  -6   4   4    0.75    0.24
  -5  -4   4    6.78    0.47
   5  -4  -4    7.68    0.48
  -5  -4   4    5.88    0.45
   5  -4  -4    7.70    0.50
   5   4  -4    7.48    0.44
  -5   4   4    6.56    0.47
   5   4  -4    6.78    0.42
  -5   4   4    6.54    0.46
   4  -4  -4    1.36    0.23
  -4  -4   4    1.64    0.28
   4  -4  -4    1.40    0.25
   4   4  -4    1.38    0.21
   4   4  -4    1.49    0.26
   4   4  -4    1.37    0.21
  -4   4   4    1.24    0.23
  -4   4   4    1.32    0.23
  -3  -4   4   32.32    0.99
   3  -4  -4   33.18    1.06
   3  -4  -4   31.44    1.04
   3   4  -4   32.08    0.97
   3   4  -4   32.92    1.08
   3   4  -4   32.16    0.97
   3   4  -4   31.10    1.08
  -3   4   4   31.51    1.04
  -2  -4   4   18.47    0.67
   2  -4  -4   19.27    0.69
   2  -4  -4   18.28    0.61
   2  -4  -4   19.16    0.70
   2   4  -4   18.64    0.70
   2   4  -4   18.62    0.61
   2   4  -4   18.24    0.60
   2   4  -4   18.22    0.70
   1  -4  -4   21.45    0.67
   1  -4  -4   19.71    0.71
   1  -4  -4   21.34    0.68
   1  -4  -4   20.40    0.72
   1  -4  -4   18.93    0.69
   1   4  -4   20.15    0.63
   1   4  -4   20.35    0.64
   1   4  -4   20.69    0.73
   1   4  -4   21.10    0.73
   0  -4  -4    6.20    0.30
   0  -4  -4    6.17    0.35
   0  -4  -4    6.60    0.37
   0  -4  -4    6.16    0.35
   0  -4  -4    6.08    0.30
   0   4  -4    5.93    0.30
   0   4  -4    6.47    0.35
   0   4  -4    6.56    0.31
   0   4  -4    6.64    0.37
   0   4  -4    5.92    0.37
   1  -4   4   21.17    0.74
  -1  -4  -4   22.06    0.78
  -1  -4  -4   20.59    0.81
  -1  -4  -4   22.02    0.69
  -1  -4  -4   21.33    0.69
  -1  -4  -4   19.97    0.76
  -1   4  -4   21.58    0.76
  -1   4  -4   22.91    0.73
  -1   4  -4   22.49    0.83
  -1   4  -4   22.84    0.78
  -2  -4  -4    4.28    0.40
   2  -4   4    3.45    0.32
  -2  -4  -4    3.31    0.26
   2  -4   4    3.50    0.33
  -2  -4  -4    3.87    0.35
  -2  -4  -4    3.26    0.26
  -2   4  -4    3.55    0.34
  -2   4  -4    3.93    0.38
  -2   4  -4    3.45    0.34
   3  -4   4    0.68    0.19
  -3  -4  -4    0.26    0.14
  -3  -4  -4    0.55    0.20
  -3  -4  -4    0.81    0.18
   3  -4   4    0.73    0.20
  -3   4  -4    0.59    0.18
  -3   4  -4    0.30    0.16
   3   4   4    0.52    0.18
  -3   4  -4    0.42    0.18
  -4  -4  -4    2.77    0.32
  -4  -4  -4    2.74    0.32
   4  -4   4    2.85    0.37
  -4  -4  -4    2.82    0.37
   4  -4   4    3.14    0.37
   4   4   4    2.98    0.38
   4   4   4    2.22    0.33
  -4   4  -4    2.77    0.35
  -4   4  -4    2.01    0.30
  -4   4  -4    2.95    0.37
  -5  -4  -4   -0.14    0.14
   5  -4   4    0.07    0.17
   5  -4   4   -0.22    0.15
  -5  -4  -4    0.05    0.15
  -5   4  -4    0.04    0.15
   5   4   4    0.28    0.21
  -5   4  -4    0.06    0.17
   5   4   4    0.27    0.19
  -5   4  -4    0.15    0.17
   6  -4   4    0.18    0.19
   6  -4   4    0.40    0.21
  -6  -4  -4   -0.02    0.17
  -6   4  -4    0.09    0.20
  -6   4  -4   -0.27    0.15
  -6   4  -4   -0.11    0.17
   6   4   4   -0.11    0.15
  -7  -5   4    1.27    0.31
   7  -5  -4    1.61    0.33
  -7  -5   4    1.22    0.31
   7  -5  -4    1.87    0.36
  -7   5   4    1.76    0.34
  -7   5   4    1.77    0.34
  -6  -5   4    2.34    0.36
  -6  -5   4    1.74    0.32
   6  -5  -4    1.88    0.34
   6  -5  -4    1.98    0.32
  -6   5   4    2.38    0.36
  -6   5   4    2.61    0.38
   5  -5  -4    0.56    0.18
   5  -5  -4    0.08    0.15
  -5  -5   4    0.10    0.15
  -5  -5   4    0.13    0.14
  -5   5   4    0.19    0.15
  -5   5   4    0.16    0.17
   4  -5  -4    3.93    0.38
  -4  -5   4    3.02    0.34
   4  -5  -4    2.74    0.34
   4   5  -4    3.24    0.30
  -4   5   4    3.15    0.33
   4   5  -4    3.58    0.31
  -4   5   4    3.05    0.33
   4   5  -4    2.33    0.31
   3  -5  -4    5.02    0.36
  -3  -5   4    5.71    0.33
   3  -5  -4    6.21    0.38
   3   5  -4    5.81    0.39
   3   5  -4    5.37    0.30
   3   5  -4    6.45    0.32
  -3   5   4    5.69    0.36
   3   5  -4    4.55    0.36
  -3   5   4    5.11    0.35
   2  -5  -4    0.01    0.11
  -2  -5   4   -0.02    0.09
   2  -5  -4   -0.07    0.07
   2  -5  -4    0.20    0.11
   2  -5  -4    0.05    0.10
   2   5  -4   -0.23    0.09
   2   5  -4    0.17    0.09
   2   5  -4   -0.01    0.07
   2   5  -4   -0.13    0.09
  -2   5   4   -0.02    0.07
   1  -5  -4   17.75    0.66
   1  -5  -4   16.71    0.65
   1  -5  -4   16.82    0.62
   1  -5  -4   17.83    0.59
   1  -5  -4   17.17    0.58
   1   5  -4   16.52    0.64
   1   5  -4   17.59    0.55
   1   5  -4   17.99    0.66
   1   5  -4   17.62    0.55
   0  -5  -4   16.23    0.63
   0  -5  -4   15.77    0.54
   0  -5  -4   15.55    0.61
   0  -5  -4   16.24    0.54
   0  -5  -4   15.86    0.64
   0   5  -4   15.62    0.53
   0   5  -4   16.36    0.54
   0   5  -4   15.50    0.62
   0   5  -4   16.60    0.63
   0   5  -4   15.72    0.64
  -1  -5  -4    3.67    0.30
  -1  -5  -4    3.99    0.24
  -1  -5  -4    4.00    0.35
  -1  -5  -4    4.16    0.30
  -1  -5  -4    4.22    0.25
   1  -5   4    3.48    0.25
  -1   5  -4    3.49    0.28
  -1   5  -4    3.34    0.34
  -1   5  -4    4.07    0.26
  -1   5  -4    3.59    0.32
   2  -5   4   14.09    0.59
  -2  -5  -4   13.72    0.62
  -2  -5  -4   14.86    0.55
   2  -5   4   14.04    0.59
  -2  -5  -4   14.10    0.62
  -2  -5  -4   13.76    0.66
  -2  -5  -4   14.51    0.55
  -2   5  -4   14.64    0.62
  -2   5  -4   14.76    0.68
  -2   5  -4   14.46    0.62
   3  -5   4    4.68    0.37
  -3  -5  -4    4.99    0.34
  -3  -5  -4    3.95    0.41
  -3  -5  -4    4.34    0.33
  -3  -5  -4    4.47    0.43
   3  -5   4    4.95    0.37
  -3   5  -4    4.44    0.41
  -3   5  -4    5.18    0.41
  -3   5  -4    4.94    0.43
   3   5   4    4.80    0.45
  -4  -5  -4    0.88    0.20
   4  -5   4    0.73    0.21
   4  -5   4    1.34    0.27
  -4  -5  -4    1.09    0.22
  -4  -5  -4    1.04    0.25
   4   5   4    0.89    0.23
  -4   5  -4    0.81    0.22
  -4   5  -4    0.97    0.24
   4   5   4    0.91    0.25
  -4   5  -4    0.75    0.24
  -5  -5  -4    5.22    0.53
   5  -5   4    4.49    0.50
   5  -5   4    5.81    0.54
   5   5   4    5.34    0.56
  -5   5  -4    5.81    0.45
  -5   5  -4    4.63    0.49
   5   5   4    4.83    0.52
  -5   5  -4    5.16    0.53
   6  -5   4    0.21    0.22
  -6  -5  -4    0.26    0.22
   6  -5   4    0.04    0.18
  -6   5  -4    0.18    0.22
   6   5   4    0.06    0.18
  -6   5  -4    0.48    0.24
  -6   5  -4    0.04    0.20
  -7  -6   4    0.45    0.24
   7  -6  -4    0.70    0.26
  -7  -6   4    0.59    0.25
   7  -6  -4    0.68    0.27
  -7   6   4    0.43    0.23
  -7   6   4    0.50    0.23
   6  -6  -4    7.66    0.56
  -6  -6   4    7.52    0.54
  -6  -6   4    6.79    0.52
   6  -6  -4    6.68    0.52
  -6   6   4    6.73    0.52
  -6   6   4    8.41    0.56
  -5  -6   4    4.02    0.42
  -5  -6   4    5.29    0.48
   5  -6  -4    4.22    0.43
   5  -6  -4    4.44    0.44
  -5   6   4    4.72    0.43
  -5   6   4    4.86    0.45
   4  -6  -4    4.10    0.41
  -4  -6   4    3.45    0.36
   4  -6  -4    4.18    0.39
  -4   6   4    3.60    0.36
   4   6  -4    3.66    0.38
  -4   6   4    4.54    0.36
   3  -6  -4    0.44    0.16
  -3  -6   4    0.25    0.13
   3  -6  -4    0.46    0.15
  -3   6   4    0.25    0.13
   3   6  -4    0.24    0.15
   3   6  -4    0.15    0.14
  -3   6   4    0.46    0.15
   3   6  -4    0.18    0.10
   2  -6  -4    0.57    0.16
  -2  -6   4    0.61    0.14
   2  -6  -4    0.35    0.14
   2  -6  -4    0.54    0.14
   2  -6  -4    0.58    0.12
   2   6  -4    0.57    0.11
   2   6  -4    0.46    0.16
  -2   6   4    0.33    0.11
   2   6  -4    0.57    0.11
   2   6  -4    0.53    0.16
   1  -6  -4   19.19    0.66
   1  -6  -4   18.57    0.61
   1  -6  -4   17.40    0.68
   1  -6  -4   18.01    0.60
   1  -6  -4   18.76    0.69
   1   6  -4   18.04    0.69
   1   6  -4   18.00    0.69
   1   6  -4   18.49    0.57
   1   6  -4   18.96    0.69
   1   6  -4   18.32    0.56
   0  -6  -4    2.18    0.25
   0  -6  -4    2.25    0.19
   0  -6  -4    1.69    0.22
   0  -6  -4    2.00    0.18
   0  -6  -4    2.04    0.24
   0   6  -4    2.05    0.16
   0   6  -4    1.92    0.18
   0   6  -4    2.60    0.27
   0   6  -4    1.84    0.24
   0   6  -4    1.87    0.23
  -1  -6  -4    0.12    0.11
   1  -6   4    0.06    0.09
   1  -6   4    0.24    0.11
  -1  -6  -4    0.17    0.13
  -1  -6  -4    0.24    0.13
  -1  -6  -4    0.13    0.09
  -1  -6  -4    0.07    0.08
  -1   6  -4    0.31    0.13
  -1   6  -4    0.05    0.12
  -1   6  -4    0.18    0.11
   2  -6   4    6.77    0.38
   2  -6   4    5.74    0.36
  -2  -6  -4    6.62    0.33
  -2  -6  -4    6.96    0.42
  -2  -6  -4    6.22    0.44
  -2  -6  -4    6.37    0.34
  -2  -6  -4    6.17    0.41
  -2   6  -4    5.92    0.39
  -2   6  -4    5.94    0.42
  -2   6  -4    6.74    0.40
  -3  -6  -4    8.05    0.41
  -3  -6  -4    7.89    0.51
  -3  -6  -4    6.65    0.46
  -3  -6  -4    7.29    0.40
   3  -6   4    7.48    0.46
   3  -6   4    7.35    0.46
  -3   6  -4    6.95    0.46
   3   6   4    8.17    0.51
  -3   6  -4    8.02    0.52
  -3   6  -4    6.63    0.44
   4  -6   4    7.57    0.49
   4  -6   4    6.43    0.48
  -4  -6  -4    6.22    0.51
  -4   6  -4    7.50    0.51
   4   6   4    5.97    0.47
  -4   6  -4    7.90    0.54
   4   6   4    7.56    0.52
  -4   6  -4    6.21    0.47
   5  -6   4    9.83    0.61
  -5  -6  -4    8.65    0.61
   5  -6   4   10.40    0.64
  -5   6  -4   10.04    0.62
   5   6   4   10.02    0.64
  -5   6  -4    9.51    0.63
  -5   6  -4   10.72    0.64
   5   6   4    9.87    0.65
   6  -6   4    1.49    0.34
  -6  -6  -4    1.25    0.32
   6  -6   4    1.21    0.30
   6   6   4    1.02    0.31
  -6   6  -4    1.12    0.30
  -6   6  -4    1.37    0.31
  -6   6  -4    1.61    0.34
   7  -7  -4    1.00    0.29
  -7  -7   4    1.17    0.30
   7  -7  -4    1.34    0.33
  -7  -7   4    0.87    0.27
  -7   7   4    1.26    0.31
  -7   7   4    0.83    0.26
   6  -7  -4    6.00    0.48
   6  -7  -4    5.36    0.54
  -6  -7   4    6.66    0.51
  -6  -7   4    6.05    0.56
  -6   7   4    6.04    0.55
  -6   7   4    6.26    0.56
  -5  -7   4    0.48    0.19
  -5  -7   4    0.56    0.20
   5  -7  -4    0.13    0.17
   5  -7  -4    0.57    0.19
  -5   7   4    0.50    0.18
  -5   7   4    0.49    0.19
   4  -7  -4    1.85    0.29
  -4  -7   4    2.08    0.29
   4  -7  -4    2.39    0.32
  -4   7   4    2.16    0.28
   4   7  -4    1.56    0.26
  -4   7   4    2.04    0.28
  -3  -7   4    4.42    0.32
   3  -7  -4    3.72    0.36
   3  -7  -4    4.60    0.40
  -3   7   4    4.74    0.33
   3   7  -4    4.74    0.36
   3   7  -4    4.86    0.37
  -3   7   4    4.60    0.32
   2  -7  -4   17.66    0.69
   2  -7  -4   18.41    0.70
  -2  -7   4   16.84    0.67
   2  -7  -4   17.34    0.61
   2  -7  -4   18.35    0.59
   2   7  -4   17.86    0.70
   2   7  -4   17.68    0.54
   2   7  -4   17.68    0.70
  -2   7   4   16.37    0.61
   1  -7  -4    1.81    0.23
   1  -7  -4    1.74    0.23
   1  -7  -4    1.75    0.21
   1  -7  -4    2.30    0.20
  -1  -7   4    1.66    0.23
   1  -7  -4    2.06    0.19
   1   7  -4    1.94    0.16
   1   7  -4    1.96    0.15
   1   7  -4    1.56    0.21
   1   7  -4    1.50    0.21
   0  -7  -4    1.22    0.20
   0  -7  -4    0.99    0.13
   0  -7  -4    1.02    0.18
   0  -7  -4    1.29    0.14
   0  -7  -4    1.21    0.20
   0  -7   4    1.24    0.15
   0   7  -4    0.87    0.17
   0   7  -4    1.03    0.20
   0   7  -4    1.14    0.19
   0   7  -4    0.80    0.12
  -1  -7  -4    2.38    0.20
  -1  -7  -4    2.04    0.27
   1  -7   4    1.77    0.21
  -1  -7  -4    1.66    0.24
  -1  -7  -4    1.74    0.24
  -1  -7  -4    1.89    0.18
   1  -7   4    1.69    0.20
  -1   7  -4    1.69    0.23
  -1   7  -4    2.05    0.25
  -1   7  -4    1.77    0.25
  -2  -7  -4    0.19    0.15
   2  -7   4    0.08    0.11
   2  -7   4    0.32    0.14
  -2  -7  -4   -0.02    0.11
  -2  -7  -4    0.15    0.13
  -2  -7  -4    0.12    0.10
  -2   7  -4    0.25    0.15
  -2   7  -4    0.03    0.11
  -2   7  -4    0.10    0.12
   3  -7   4    0.95    0.21
  -3  -7  -4    1.07    0.24
   3  -7   4    0.58    0.18
  -3  -7  -4    1.14    0.25
  -3   7  -4    1.09    0.22
   3   7   4    1.25    0.26
  -3   7  -4    0.92    0.23
  -3   7  -4    0.96    0.21
   4  -7   4   43.22    1.42
  -4  -7  -4   40.80    1.49
   4  -7   4   42.98    1.42
  -4   7  -4   40.46    1.42
   4   7   4   40.31    1.45
  -4   7  -4   42.34    1.43
   4   7   4   40.18    1.46
  -4   7  -4   42.55    1.49
   5  -7   4    1.33    0.29
   5  -7   4    1.13    0.27
  -5  -7  -4    1.06    0.28
  -5   7  -4    1.21    0.28
   5   7   4    0.54    0.23
   5   7   4    0.95    0.27
  -5   7  -4    0.71    0.26
  -5   7  -4    0.95    0.27
   6  -7   4    0.15    0.20
   6  -7   4    0.41    0.24
  -6  -7  -4    0.10    0.21
  -6   7  -4    1.04    0.30
  -6   7  -4    0.43    0.21
   6   7   4    0.55    0.26
  -7  -8   4   -0.07    0.19
   7  -8  -4    0.08    0.19
   7  -8  -4   -0.02    0.18
  -7   8   4    0.08    0.19
  -7   8   4   -0.14    0.17
   6  -8  -4    3.94    0.46
  -6  -8   4    4.85    0.51
   6  -8  -4    5.22    0.53
  -6  -8   4    4.35    0.48
  -6   8   4    5.17    0.50
  -6   8   4    4.99    0.50
   5  -8  -4    4.70    0.48
   5  -8  -4    4.30    0.44
  -5  -8   4    4.54    0.46
  -5  -8   4    4.17    0.45
  -5   8   4    5.33    0.47
  -5   8   4    4.41    0.44
   4  -8  -4    0.09    0.14
  -4  -8   4   -0.05    0.11
   4  -8  -4    0.02    0.15
  -4   8   4    0.05    0.14
  -4   8   4   -0.14    0.11
   4   8  -4    0.20    0.15
   3  -8  -4    4.27    0.40
   3  -8  -4    3.66    0.37
  -3  -8   4    3.71    0.31
   3   8  -4    4.64    0.36
  -3   8   4    3.94    0.30
   3   8  -4    4.35    0.39
  -3   8   4    3.67    0.32
   2  -8  -4    0.03    0.12
   2  -8  -4    0.03    0.08
   2  -8  -4    0.04    0.10
  -2  -8   4    0.24    0.13
  -2   8   4    0.09    0.10
   2   8  -4    0.08    0.11
   2   8  -4    0.09    0.12
  -1  -8   4    0.15    0.11
   1  -8  -4   -0.04    0.09
   1  -8  -4    0.06    0.09
   1  -8  -4   -0.07    0.10
   1  -8  -4    0.07    0.08
   1  -8  -4    0.11    0.09
   1   8  -4    0.17    0.11
   1   8  -4    0.06    0.06
   1   8  -4    0.03    0.09
   0  -8  -4   11.03    0.51
   0  -8  -4   10.61    0.39
   0  -8   4   11.05    0.40
   0  -8  -4   11.79    0.40
   0  -8  -4   11.29    0.52
   0  -8  -4   10.41    0.50
   0   8  -4   10.73    0.52
   0   8  -4   10.20    0.49
   0   8  -4    9.94    0.49
   1  -8   4   12.85    0.49
  -1  -8  -4   12.76    0.57
  -1  -8  -4   11.34    0.57
  -1  -8  -4   11.88    0.43
   1  -8   4   12.68    0.49
  -1  -8  -4   12.90    0.57
  -1   8  -4   11.61    0.55
  -1   8  -4   12.19    0.55
  -1   8  -4   12.70    0.60
   2  -8   4    2.26    0.26
  -2  -8  -4    2.52    0.33
   2  -8   4    2.66    0.29
  -2  -8  -4    3.00    0.33
  -2  -8  -4    2.68    0.32
  -2   8  -4    2.38    0.29
  -2   8  -4    2.46    0.30
  -2   8  -4    2.42    0.33
   3  -8   4    0.33    0.15
   3  -8   4    0.23    0.15
  -3  -8  -4    0.28    0.17
  -3  -8  -4    0.35    0.17
  -3   8  -4    0.01    0.14
   3   8   4    0.14    0.15
  -3   8  -4    0.21    0.14
  -3   8  -4    0.18    0.13
  -4  -8  -4    0.36    0.20
   4  -8   4    0.45    0.19
   4  -8   4    0.37    0.19
  -4   8  -4    0.41    0.18
   4   8   4    0.46    0.19
   4   8   4    0.52    0.21
  -4   8  -4    0.28    0.20
  -4   8  -4    0.06    0.16
   5  -8   4    6.01    0.48
   5  -8   4    8.19    0.56
  -5  -8  -4    7.92    0.59
  -5   8  -4    6.85    0.52
  -5   8  -4    7.11    0.54
  -5   8  -4    7.35    0.56
   5   8   4    6.96    0.55
   5   8   4    6.82    0.54
   6  -8   4    0.12    0.17
   6  -8   4    0.16    0.22
  -6  -8  -4    0.13    0.19
   6   8   4   -0.04    0.20
  -6   8  -4    0.17    0.21
   7  -9  -4    1.06    0.30
  -7  -9   4    0.95    0.29
   7  -9  -4    1.03    0.31
  -7   9   4    1.19    0.31
  -7   9   4    1.00    0.29
  -6  -9   4    2.48    0.37
  -6  -9   4    2.60    0.38
   6  -9  -4    2.95    0.42
   6  -9  -4    2.52    0.38
  -6   9   4    2.34    0.35
  -6   9   4    2.15    0.34
   5  -9  -4   -0.11    0.12
   5  -9  -4    0.03    0.13
  -5  -9   4   -0.08    0.12
  -5  -9   4    0.12    0.14
  -5   9   4   -0.14    0.13
  -5   9   4   -0.11    0.14
  -4  -9   4    0.38    0.17
   4  -9  -4    0.34    0.16
   4  -9  -4    0.48    0.19
  -4   9   4    0.55    0.18
  -4   9   4    0.36    0.16
   4   9  -4    0.40    0.18
  -3  -9   4    0.03    0.12
   3  -9  -4    0.25    0.14
   3  -9  -4    0.09    0.12
  -3   9   4    0.15    0.12
   3   9  -4    0.02    0.12
   3   9  -4    0.10    0.13
  -3   9   4    0.15    0.12
   2  -9  -4    8.47    0.48
   2  -9  -4    9.23    0.48
  -2  -9   4    8.94    0.48
   2  -9  -4    9.14    0.40
  -2   9   4    9.65    0.41
  -2   9   4    9.13    0.40
   2   9  -4    8.98    0.49
   2   9  -4   10.36    0.51
  -1  -9   4    4.01    0.33
   1  -9  -4    4.14    0.29
   1  -9  -4    4.46    0.32
   1  -9  -4    4.06    0.37
   1  -9  -4    4.79    0.24
  -1   9   4    4.51    0.24
   1   9  -4    4.42    0.32
   1   9  -4    4.35    0.32
   0  -9  -4    4.07    0.31
   0  -9  -4    4.16    0.22
   0  -9  -4    4.24    0.31
   0  -9  -4    4.28    0.32
   0  -9   4    4.37    0.22
   0   9  -4    4.89    0.33
   0   9  -4    4.01    0.31
   0   9  -4    3.94    0.32
  -1  -9  -4   10.54    0.52
  -1  -9  -4    9.36    0.50
   1  -9   4    9.66    0.42
   1  -9   4    9.85    0.42
  -1  -9  -4   10.16    0.53
  -1   9  -4    9.95    0.50
  -1   9  -4   10.22    0.54
  -1   9  -4    9.79    0.50
   2  -9   4    0.74    0.18
  -2  -9  -4    0.94    0.21
  -2  -9  -4    0.50    0.18
  -2  -9  -4    0.71    0.20
   2  -9   4    0.76    0.17
  -2   9  -4    0.86    0.19
  -2   9  -4    0.62    0.18
  -2   9  -4    1.12    0.23
   3  -9   4    3.48    0.35
  -3  -9  -4    3.46    0.40
   3  -9   4    3.52    0.36
  -3  -9  -4    3.82    0.41
  -3   9  -4    3.29    0.38
  -3   9  -4    3.70    0.40
   3   9   4    3.35    0.39
  -3   9  -4    4.53    0.43
   4  -9   4    0.58    0.21
   4  -9   4    0.66    0.22
  -4  -9  -4    0.50    0.22
   4   9   4    0.83    0.24
  -4   9  -4    0.97    0.25
  -4   9  -4    0.38    0.19
   4   9   4    0.95    0.26
  -4   9  -4    0.70    0.23
   5  -9   4    0.05    0.16
   5  -9   4   -0.18    0.15
  -5  -9  -4    0.03    0.18
   5   9   4    0.02    0.17
  -5   9  -4   -0.06    0.18
  -5   9  -4   -0.01    0.14
  -5   9  -4    0.04    0.17
   5   9   4    0.08    0.17
   6  -9   4   -0.04    0.16
  -6  -9  -4    0.14    0.20
  -6   9  -4    0.16    0.21
   6   9   4   -0.12    0.17
   7 -10  -4    1.90    0.38
  -7 -10   4    1.76    0.34
  -7  10   4    1.45    0.32
  -7  10   4    1.60    0.34
   6 -10  -4    1.94    0.36
  -6 -10   4    1.87    0.33
   6 -10  -4    1.95    0.34
  -6 -10   4    2.24    0.35
  -6  10   4    2.05    0.33
  -6  10   4    2.14    0.34
  -5 -10   4    0.43    0.20
   5 -10  -4    0.46    0.20
   5 -10  -4    0.19    0.18
  -5  10   4    0.44    0.20
  -5  10   4    0.45    0.19
  -4 -10   4    2.70    0.33
   4 -10  -4    3.51    0.39
   4 -10  -4    2.93    0.36
  -4  10   4    1.97    0.27
   4  10  -4    2.33    0.32
  -4  10   4    2.31    0.28
  -3 -10   4    1.14    0.21
   3 -10  -4    0.82    0.20
   3 -10  -4    1.24    0.24
  -3  10   4    0.57    0.16
   3  10  -4    0.84    0.20
   3  10  -4    1.03    0.22
  -3  10   4    0.87    0.18
   2 -10  -4    1.66    0.24
   2 -10  -4    1.54    0.24
   2 -10  -4    1.71    0.19
  -2 -10   4    1.66    0.24
  -2  10   4    1.84    0.20
  -2  10   4    1.44    0.18
   2  10  -4    1.97    0.26
   2  10  -4    1.30    0.23
   1 -10  -4    4.86    0.34
   1 -10  -4    5.07    0.32
  -1 -10   4    5.28    0.38
   1 -10  -4    5.10    0.36
   1  10  -4    6.77    0.39
  -1  10   4    5.50    0.26
   1  10  -4    5.11    0.36
   0 -10  -4    4.99    0.34
   0 -10  -4    4.80    0.34
   0 -10  -4    4.85    0.35
   0  10  -4    4.83    0.34
   0  10  -4    5.28    0.35
  -1 -10  -4    0.87    0.20
  -1 -10  -4    0.80    0.19
  -1 -10  -4    0.77    0.19
   1 -10   4    0.83    0.15
   1 -10   4    1.16    0.17
  -1  10  -4    1.23    0.22
  -1  10  -4    0.84    0.20
  -1  10  -4    1.24    0.22
   2 -10   4    0.21    0.14
  -2 -10  -4    0.05    0.13
   2 -10   4    0.03    0.11
  -2 -10  -4    0.29    0.14
  -2 -10  -4    0.03    0.13
  -2  10  -4    0.01    0.14
  -2  10  -4    0.14    0.12
  -2  10  -4    0.10    0.12
   3 -10   4    4.56    0.36
   3 -10   4    5.06    0.37
  -3 -10  -4    4.63    0.46
  -3 -10  -4    5.18    0.41
   3  10   4    4.35    0.45
  -3  10  -4    5.15    0.40
  -3  10  -4    5.21    0.40
  -3  10  -4    4.46    0.45
   4 -10   4    0.82    0.22
  -4 -10  -4    0.87    0.27
   4 -10   4    0.98    0.23
  -4  10  -4    0.49    0.20
  -4  10  -4    0.66    0.21
   4  10   4    0.93    0.25
   4  10   4    0.68    0.23
  -4  10  -4    0.42    0.20
   5 -10   4    0.80    0.24
  -5 -10  -4    1.46    0.32
   5 -10   4    0.86    0.25
  -5  10  -4    1.00    0.27
   5  10   4    1.09    0.28
   5  10   4    0.89    0.29
  -5  10  -4    0.74    0.25
  -5  10  -4    0.80    0.28
   6 -10   4    1.37    0.31
   6  10   4    1.24    0.35
  -6  10  -4    1.59    0.35
  -7 -11   4    0.27    0.21
   7 -11  -4    0.77    0.28
  -7  11   4    0.98    0.28
  -7  11   4    0.46    0.25
   6 -11  -4   -0.14    0.15
  -6 -11   4    0.23    0.19
  -6 -11   4    0.32    0.19
   6 -11  -4    0.31    0.21
  -6  11   4    0.01    0.18
  -6  11   4    0.19    0.18
   5 -11  -4    0.55    0.20
  -5 -11   4    0.31    0.18
   5 -11  -4    0.57    0.23
  -5  11   4    0.38    0.19
  -5  11   4    0.86    0.23
   4 -11  -4    0.05    0.13
  -4 -11   4    0.41    0.17
   4 -11  -4    0.39    0.18
  -4  11   4    0.39    0.17
  -4  11   4    0.52    0.16
   4  11  -4    0.29    0.18
   3 -11  -4    3.18    0.36
   3 -11  -4    3.22    0.36
  -3 -11   4    3.05    0.33
  -3  11   4    3.22    0.30
   3  11  -4    2.98    0.34
   3  11  -4    3.26    0.36
  -3  11   4    2.82    0.28
   2 -11  -4    4.20    0.39
  -2 -11   4    5.14    0.38
   2 -11  -4    4.31    0.34
   2 -11  -4    5.21    0.30
  -2  11   4    3.82    0.26
   2  11  -4    4.37    0.34
  -2  11   4    4.83    0.28
   2  11  -4    4.69    0.36
  -1 -11   4    0.02    0.12
   1 -11  -4   -0.16    0.10
   1 -11  -4   -0.11    0.09
   1 -11  -4    0.02    0.10
   1  11  -4   -0.10    0.09
   1  11  -4   -0.01    0.10
   0 -11   4    6.67    0.44
   0 -11  -4    6.21    0.39
   0 -11  -4    6.49    0.41
   0 -11  -4    6.87    0.41
   0  11  -4    6.77    0.41
   0  11  -4    7.52    0.42
  -1 -11  -4    1.23    0.23
  -1 -11  -4    1.40    0.23
  -1 -11  -4    1.35    0.24
  -1  11  -4    1.21    0.23
  -1  11  -4    1.13    0.22
  -1  11  -4    1.14    0.23
  -2 -11  -4   10.10    0.58
  -2 -11  -4    9.20    0.54
   2 -11   4    9.67    0.47
  -2 -11  -4   10.04    0.55
   2 -11   4   10.18    0.47
  -2  11  -4   11.08    0.61
  -2  11  -4   10.52    0.55
  -2  11  -4   10.45    0.55
   3 -11   4   -0.08    0.12
   3 -11   4    0.11    0.12
  -3 -11  -4   -0.09    0.12
  -3 -11  -4    0.03    0.14
  -3  11  -4    0.25    0.17
   3  11   4    0.14    0.14
  -3  11  -4    0.10    0.13
  -3  11  -4    0.08    0.14
   4 -11   4    0.38    0.19
  -4 -11  -4    0.31    0.21
   4 -11   4    0.46    0.19
  -4  11  -4    0.39    0.22
   4  11   4    0.36    0.19
  -4  11  -4    0.43    0.20
  -4  11  -4    0.56    0.22
   5 -11   4   -0.27    0.13
  -5 -11  -4    0.07    0.19
   5 -11   4    0.27    0.19
   5  11   4    0.25    0.19
  -5  11  -4    0.04    0.16
   5  11   4    0.02    0.16
  -5  11  -4   -0.14    0.13
  -5  11  -4   -0.15    0.17
   6 -11   4    0.26    0.22
  -6  11  -4    0.89    0.29
   6  11   4    0.50    0.27
   7 -12  -4   -0.21    0.18
  -7 -12   4   -0.21    0.15
  -7  12   4    0.05    0.21
   6 -12  -4    1.48    0.31
   6 -12  -4    1.23    0.32
  -6 -12   4    2.33    0.37
  -6 -12   4    1.35    0.31
  -6  12   4    1.98    0.33
  -6  12   4    1.88    0.32
  -5 -12   4    1.30    0.27
   5 -12  -4    1.48    0.29
   5 -12  -4    1.23    0.29
  -5  12   4    1.39    0.26
  -5  12   4    1.43    0.27
   4 -12  -4    0.08    0.13
   4 -12  -4    0.04    0.15
  -4  12   4    0.13    0.15
  -4  12   4    0.10    0.13
   4  12  -4   -0.10    0.13
  -3 -12   4    2.60    0.32
   3 -12  -4    2.26    0.31
   3 -12  -4    2.85    0.35
   3  12  -4    2.48    0.32
   3  12  -4    2.34    0.31
  -3  12   4    2.61    0.27
  -3  12   4    2.59    0.27
   2 -12  -4    0.84    0.20
   2 -12  -4    0.80    0.16
   2 -12  -4    0.79    0.20
  -2 -12   4    0.77    0.20
   2  12  -4    1.15    0.22
   2  12  -4    1.18    0.23
   1 -12  -4    3.41    0.35
  -1 -12   4    3.06    0.34
   1 -12  -4    3.34    0.31
   1 -12  -4    3.68    0.36
   1  12  -4    3.99    0.37
   1  12  -4    3.67    0.35
   0 -12  -4    2.03    0.27
   0 -12  -4    2.12    0.28
   0 -12   4    1.79    0.28
   0 -12  -4    2.42    0.28
   0  12  -4    1.94    0.27
   0  12  -4    1.76    0.25
  -1 -12  -4    1.61    0.25
  -1 -12  -4    2.31    0.30
  -1 -12  -4    1.39    0.24
  -1  12  -4    2.12    0.29
  -1  12  -4    2.00    0.27
  -2 -12  -4    0.16    0.14
  -2 -12  -4    0.00    0.12
   2 -12   4    0.27    0.12
  -2 -12  -4    0.20    0.15
  -2  12  -4   -0.03    0.11
  -2  12  -4    0.01    0.14
  -2  12  -4    0.16    0.13
  -3 -12  -4    2.95    0.38
   3 -12   4    3.46    0.34
   3 -12   4    3.24    0.34
  -3 -12  -4    3.37    0.39
  -3  12  -4    3.06    0.39
   3  12   4    2.52    0.35
  -3  12  -4    2.61    0.34
  -3  12  -4    3.20    0.38
  -4 -12  -4    4.16    0.47
   4 -12   4    4.00    0.42
   4 -12   4    4.24    0.42
  -4  12  -4    3.61    0.42
  -4  12  -4    3.32    0.41
   4  12   4    4.14    0.47
  -4  12  -4    4.42    0.49
   5 -12   4    0.01    0.16
   5 -12   4    0.28    0.20
  -5 -12  -4    0.12    0.20
  -5  12  -4   -0.07    0.16
   5  12   4   -0.08    0.16
   5  12   4    0.11    0.19
  -5  12  -4    0.12    0.19
  -5  12  -4   -0.01    0.17
   6 -12   4    0.21    0.19
   6  12   4    0.34    0.24
  -6  12  -4    0.13    0.22
  -7 -13   4   -0.01    0.17
   7 -13  -4   -0.13    0.19
  -7  13   4   -0.27    0.19
   6 -13  -4    2.65    0.40
   6 -13  -4    1.51    0.33
  -6 -13   4    1.75    0.33
  -6 -13   4    2.04    0.35
  -6  13   4    2.35    0.35
  -6  13   4    2.42    0.35
   5 -13  -4    1.25    0.29
   5 -13  -4    1.46    0.30
  -5 -13   4    2.34    0.34
   5  13  -4    1.42    0.31
  -5  13   4    1.79    0.29
  -5  13   4    1.16    0.26
   4 -13  -4    1.98    0.32
   4 -13  -4    2.08    0.31
   4  13  -4    2.69    0.34
  -4  13   4    2.40    0.30
  -4  13   4    2.36    0.29
   3 -13  -4   -0.07    0.12
  -3 -13   4    0.25    0.15
   3 -13  -4   -0.10    0.13
   3  13  -4    0.02    0.14
  -3  13   4    0.03    0.11
   3  13  -4   -0.02    0.12
  -2 -13   4    9.74    0.55
   2 -13  -4    9.98    0.54
   2 -13  -4   10.45    0.54
   2  13  -4    8.89    0.50
   2  13  -4    9.31    0.52
  -1 -13   4    5.59    0.42
   1 -13  -4    6.68    0.38
   1 -13  -4    6.25    0.40
   1 -13  -4    5.12    0.38
   1  13  -4    6.21    0.40
   1  13  -4    5.00    0.38
   0 -13   4    0.85    0.21
   0 -13  -4    1.16    0.22
   0 -13  -4    1.03    0.21
   0 -13  -4    1.16    0.22
   0  13  -4    1.13    0.21
   0  13  -4    1.19    0.22
  -1 -13  -4    3.90    0.38
  -1 -13  -4    4.34    0.41
  -1 -13  -4    4.02    0.39
   1 -13   4    4.27    0.43
  -1  13  -4    4.22    0.40
  -1  13  -4    4.89    0.42
  -2 -13  -4    0.15    0.15
  -2 -13  -4    0.09    0.12
  -2 -13  -4    0.34    0.17
  -2  13  -4    0.22    0.16
  -2  13  -4    0.19    0.14
  -2  13  -4    0.14    0.13
   3 -13   4    6.57    0.42
   3 -13   4    6.27    0.41
  -3 -13  -4    6.34    0.46
  -3 -13  -4    6.25    0.48
  -3  13  -4    6.78    0.51
   3  13   4    6.59    0.48
  -3  13  -4    6.42    0.48
  -3  13  -4    6.66    0.47
   4 -13   4    0.28    0.18
  -4 -13  -4    0.18    0.20
   4 -13   4    0.45    0.19
   4  13   4    0.09    0.17
  -4  13  -4    0.25    0.17
  -4  13  -4    0.37    0.20
  -4  13  -4    0.19    0.18
  -5 -13  -4    0.10    0.18
   5 -13   4    0.55    0.23
   5 -13   4    0.09    0.17
   5  13   4    0.14    0.19
  -5  13  -4   -0.04    0.16
  -5  13  -4    0.04    0.17
  -5  13  -4   -0.11    0.18
   5  13   4    0.16    0.21
   6 -13   4   -0.11    0.17
  -6  13  -4    0.28    0.24
   6  13   4    0.45    0.26
   7 -14  -4    0.62    0.28
  -7 -14   4    0.61    0.26
  -7  14   4    1.02    0.29
  -6 -14   4    0.40    0.22
   6 -14  -4    0.72    0.26
   6 -14  -4    0.10    0.19
  -6 -14   4    0.33    0.22
  -6  14   4    0.55    0.23
  -6  14   4    0.24    0.19
  -5 -14   4    1.78    0.31
   5 -14  -4    1.62    0.31
   5 -14  -4    1.87    0.34
  -5  14   4    1.65    0.29
  -5  14   4    1.40    0.27
   5  14  -4    1.11    0.28
   4 -14  -4    9.39    0.58
   4 -14  -4    9.54    0.58
   4  14  -4    9.77    0.58
  -4  14   4   10.23    0.53
  -4  14   4   10.54    0.53
   3 -14  -4    0.04    0.13
  -3 -14   4   -0.08    0.13
   3 -14  -4    0.13    0.16
   3  14  -4    0.10    0.12
   3  14  -4    0.16    0.15
   2 -14  -4    0.06    0.12
  -2 -14   4    0.00    0.15
   2 -14  -4    0.12    0.13
   2  14  -4   -0.07    0.12
   2  14  -4    0.07    0.13
   1 -14  -4    6.09    0.41
  -1 -14   4    5.67    0.44
   1 -14  -4    5.92    0.37
   1 -14  -4    6.39    0.42
   1  14  -4    5.90    0.40
   1  14  -4    5.14    0.38
   0 -14   4    7.55    0.48
   0 -14  -4    6.55    0.43
   0 -14  -4    6.66    0.43
   0 -14  -4    7.41    0.44
   0  14  -4    7.02    0.44
   0  14  -4    5.95    0.40
  -1 -14  -4    0.44    0.17
  -1 -14  -4    0.80    0.20
  -1 -14  -4    0.49    0.16
   1 -14   4    0.65    0.20
  -1  14  -4    0.91    0.21
  -1  14  -4    0.67    0.19
  -2 -14  -4    0.44    0.17
  -2 -14  -4    0.34    0.18
  -2 -14  -4    0.55    0.18
  -2  14  -4    0.41    0.16
  -2  14  -4    0.27    0.15
  -3 -14  -4    0.02    0.15
  -3 -14  -4    0.12    0.16
  -3  14  -4   -0.15    0.10
  -3  14  -4    0.02    0.17
  -3  14  -4    0.12    0.14
  -4 -14  -4    1.77    0.34
   4 -14   4    2.23    0.33
  -4 -14  -4    1.89    0.35
  -4  14  -4    2.36    0.38
  -4  14  -4    1.95    0.35
   4  14   4    1.60    0.31
  -4  14  -4    1.97    0.33
  -5 -14  -4    1.85    0.38
   5 -14   4    1.59    0.32
   5 -14   4    1.38    0.29
  -5  14  -4    1.14    0.29
  -5  14  -4    1.42    0.32
   5  14   4    1.30    0.31
  -5  14  -4    1.30    0.32
   5  14   4    1.09    0.31
   6 -14   4    0.19    0.22
  -6  14  -4    0.17    0.21
   6  14   4   -0.07    0.22
   7 -15  -4    0.19    0.23
  -7 -15   4    0.17    0.22
  -7  15   4    0.16    0.23
   6 -15  -4    0.04    0.18
   6 -15  -4    0.56    0.26
  -6 -15   4   -0.14    0.16
  -6 -15   4    0.20    0.19
  -6  15   4    0.00    0.17
  -6  15   4   -0.15    0.17
   5 -15  -4    3.46    0.44
  -5 -15   4    4.42    0.47
   5 -15  -4    3.96    0.48
  -5  15   4    4.09    0.42
   5  15  -4    3.98    0.45
   4 -15  -4   -0.04    0.13
   4 -15  -4    0.17    0.15
   4  15  -4   -0.11    0.14
   3 -15  -4    3.66    0.41
  -3 -15   4    3.52    0.39
   3 -15  -4    3.14    0.37
   3  15  -4    3.04    0.36
   3  15  -4    3.74    0.39
  -2 -15   4    1.68    0.29
   2 -15  -4    1.31    0.24
   2 -15  -4    1.27    0.25
   2  15  -4    1.49    0.25
   2  15  -4    1.71    0.27
  -1 -15   4    8.00    0.52
   1 -15  -4    8.75    0.46
   1 -15  -4    7.97    0.48
   1 -15  -4    8.47    0.49
   1  15  -4    7.60    0.47
   1  15  -4    8.05    0.47
   0 -15  -4    2.33    0.31
   0 -15  -4    1.95    0.27
   0 -15   4    2.30    0.32
   0 -15  -4    2.31    0.29
   0  15  -4    1.95    0.28
   0  15  -4    2.08    0.28
  -1 -15  -4    0.18    0.14
   1 -15   4    0.23    0.18
  -1 -15  -4    0.30    0.15
  -1 -15  -4    0.29    0.16
  -1  15  -4    0.05    0.12
  -1  15  -4    0.08    0.12
  -2 -15  -4    0.05    0.15
   2 -15   4    0.08    0.16
  -2 -15  -4    0.13    0.12
  -2 -15  -4    0.00    0.13
  -2  15  -4    0.09    0.12
  -2  15  -4    0.03    0.13
  -3 -15  -4   17.60    0.88
  -3 -15  -4   19.84    0.87
  -3  15  -4   18.30    0.84
  -3  15  -4   18.52    0.84
  -4 -15  -4    1.39    0.31
  -4 -15  -4    0.76    0.26
   4  15   4    0.90    0.26
  -4  15  -4    0.86    0.27
  -4  15  -4    0.95    0.25
  -4  15  -4    0.75    0.24
  -5 -15  -4    2.42    0.41
   5 -15   4    2.51    0.37
   5  15   4    3.06    0.46
  -5  15  -4    3.26    0.46
  -5  15  -4    3.96    0.48
   5  15   4    3.43    0.47
  -5  15  -4    3.00    0.44
   7 -16  -4    1.96    0.41
  -7 -16   4    1.26    0.32
  -7  16   4    1.67    0.35
  -6 -16   4    0.15    0.18
   6 -16  -4    0.16    0.20
   6 -16  -4    0.06    0.18
  -6 -16   4    0.44    0.21
  -6  16   4   -0.03    0.19
   5 -16  -4    3.94    0.47
  -5 -16   4    4.64    0.49
   5 -16  -4    3.37    0.46
   5  16  -4    4.07    0.47
   4 -16  -4    1.94    0.34
   4 -16  -4    1.35    0.28
   4  16  -4    2.16    0.33
   4  16  -4    1.53    0.28
  -3 -16   4    0.05    0.16
   3 -16  -4    0.03    0.13
   3 -16  -4   -0.05    0.13
   3  16  -4   -0.02    0.12
   3  16  -4    0.09    0.14
   2 -16  -4   12.65    0.64
  -2 -16   4   10.84    0.63
   2 -16  -4   12.66    0.63
   2  16  -4   12.38    0.61
   2  16  -4   10.77    0.58
   1 -16  -4    1.14    0.23
   1 -16  -4    1.22    0.24
  -1 -16   4    0.69    0.23
   1 -16  -4    1.37    0.23
   1  16  -4    0.99    0.21
   1  16  -4    0.94    0.21
   0 -16  -4   -0.02    0.12
   0 -16   4   -0.02    0.15
   0 -16  -4    0.25    0.14
   0 -16  -4    0.05    0.13
   0  16  -4   -0.06    0.10
   0  16  -4   -0.07    0.11
  -1 -16  -4    5.70    0.42
  -1 -16  -4    5.10    0.39
   1 -16   4    5.72    0.45
  -1 -16  -4    6.04    0.43
  -1  16  -4    5.69    0.41
  -1  16  -4    5.55    0.40
  -2 -16  -4   24.04    0.95
  -2 -16  -4   24.12    1.01
  -2 -16  -4   25.76    0.98
   2 -16   4   21.48    1.01
  -2  16  -4   22.00    0.93
  -2  16  -4   24.61    0.96
  -3 -16  -4    0.29    0.18
  -3 -16  -4    0.25    0.17
   3 -16   4    0.71    0.24
  -3 -16  -4    0.39    0.20
  -3  16  -4    0.33    0.18
  -3  16  -4    0.41    0.18
  -4 -16  -4    2.84    0.42
  -4 -16  -4    1.72    0.35
   4 -16   4    3.19    0.46
   4  16   4    2.44    0.38
  -4  16  -4    2.31    0.36
  -4  16  -4    2.75    0.39
  -5 -16  -4    1.33    0.34
   5 -16   4    1.04    0.30
  -5  16  -4    1.32    0.32
   5  16   4    1.18    0.31
   5  16   4    1.81    0.37
   6 -17  -4    0.27    0.22
  -6 -17   4    0.33    0.22
  -6 -17   4    0.48    0.24
  -5 -17   4    0.17    0.16
   5 -17  -4    0.14    0.19
   5 -17  -4    0.07    0.20
   5  17  -4    0.11    0.19
   4 -17  -4    1.30    0.29
   4 -17  -4    1.47    0.30
   4  17  -4    1.64    0.30
   4  17  -4    1.35    0.29
   3 -17  -4    1.70    0.30
   3 -17  -4    2.35    0.34
  -3 -17   4    2.05    0.33
   3  17  -4    1.38    0.26
   3  17  -4    1.12    0.24
   2 -17  -4    2.30    0.33
  -2 -17   4    3.05    0.38
   2 -17  -4    3.17    0.37
   2  17  -4    2.92    0.34
   2  17  -4    2.19    0.30
   1 -17  -4    0.33    0.16
  -1 -17   4    0.41    0.19
   1 -17  -4    0.49    0.18
   1 -17  -4    0.24    0.15
   1  17  -4    0.27    0.15
   1  17  -4    0.34    0.17
   0 -17  -4    0.85    0.21
   0 -17  -4    0.63    0.19
   0 -17  -4    0.60    0.18
   0 -17   4    1.08    0.25
   0  17  -4    0.74    0.18
   0  17  -4    0.50    0.17
  -1 -17  -4    2.72    0.34
  -1 -17  -4    2.43    0.33
   1 -17   4    2.42    0.35
  -1 -17  -4    2.92    0.34
  -1  17  -4    2.39    0.31
  -1  17  -4    2.61    0.34
   2 -17   4    8.69    0.59
  -2 -17  -4    7.65    0.50
  -2 -17  -4    8.56    0.54
  -2 -17  -4    8.20    0.54
  -2  17  -4    7.94    0.51
  -2  17  -4    6.82    0.48
  -3 -17  -4    0.87    0.24
  -3 -17  -4    0.53    0.21
   3 -17   4    0.64    0.23
  -3 -17  -4    0.64    0.21
  -3  17  -4    0.57    0.21
  -3  17  -4    0.76    0.23
  -4 -17  -4    0.37    0.21
  -4 -17  -4   -0.08    0.17
   4 -17   4    0.22    0.21
  -4  17  -4    0.08    0.16
   4  17   4    0.18    0.19
  -4  17  -4    0.02    0.16
   5 -17   4    0.63    0.27
  -5  17  -4    0.21    0.20
   5  17   4    0.23    0.22
  -6 -18   4   -0.06    0.16
  -6 -18   4    0.04    0.17
   6 -18  -4    0.21    0.21
   5 -18  -4    0.33    0.21
  -5 -18   4    0.12    0.16
   5 -18  -4    0.09    0.17
   5  18  -4    0.25    0.21
   4 -18  -4    0.98    0.26
   4 -18  -4    1.13    0.28
   4  18  -4    0.78    0.24
   4  18  -4    0.87    0.23
  -3 -18   4    1.56    0.31
   3 -18  -4    1.36    0.28
   3 -18  -4    1.84    0.31
   3  18  -4    1.71    0.29
   3  18  -4    1.76    0.29
  -2 -18   4   10.89    0.66
   2 -18  -4   11.95    0.63
   2 -18  -4   10.45    0.61
   2  18  -4   10.29    0.57
   2  18  -4   12.14    0.61
   1 -18  -4    0.45    0.17
   1 -18  -4    0.34    0.16
   1 -18  -4    0.70    0.20
  -1 -18   4    0.49    0.21
   1  18  -4    0.60    0.17
   1  18  -4    0.43    0.16
   0 -18   4    5.79    0.47
   0 -18  -4    5.40    0.42
   0 -18  -4    5.27    0.40
   0 -18  -4    5.93    0.42
   0  18  -4    6.46    0.43
   0  18  -4    6.33    0.42
   1 -18   4    1.67    0.31
  -1 -18  -4    1.86    0.28
  -1 -18  -4    1.50    0.28
  -1 -18  -4    1.56    0.27
  -1  18  -4    1.79    0.27
  -1  18  -4    2.00    0.29
  -2 -18  -4    8.97    0.59
  -2 -18  -4    9.33    0.56
  -2 -18  -4    9.47    0.57
   2 -18   4    9.38    0.62
  -2  18  -4   10.89    0.60
  -2  18  -4    9.76    0.57
   3 -18   4    1.32    0.30
  -3 -18  -4    0.94    0.25
  -3 -18  -4    1.12    0.27
  -3 -18  -4    1.08    0.28
  -3  18  -4    0.78    0.23
  -3  18  -4    1.21    0.27
  -4 -18  -4    0.22    0.20
  -4 -18  -4    0.10    0.19
   4 -18   4    0.01    0.16
  -4  18  -4    0.01    0.15
   4  18   4    0.07    0.19
  -4  18  -4    0.08    0.19
   5 -18   4    0.91    0.30
  -5  18  -4    0.52    0.24
   5  18   4    0.23    0.22
  -6 -19   4    0.69    0.26
  -6 -19   4    0.88    0.27
   6 -19  -4    0.62    0.25
   5 -19  -4    0.45    0.23
   5 -19  -4    1.06    0.28
  -5 -19   4    0.89    0.24
   5  19  -4    0.70    0.24
   4 -19  -4   -0.03    0.16
   4 -19  -4   -0.03    0.16
   4  19  -4   -0.13    0.15
   4  19  -4   -0.01    0.16
  -3 -19   4   -0.02    0.16
   3 -19  -4    0.07    0.15
   3 -19  -4   -0.06    0.14
   3  19  -4   -0.07    0.14
   3  19  -4   -0.02    0.14
   2 -19  -4    2.45    0.34
  -2 -19   4    1.67    0.33
   2 -19  -4    1.93    0.32
   2  19  -4    2.32    0.32
   2  19  -4    2.43    0.33
   1 -19  -4   28.20    1.04
   1 -19  -4   27.12    1.00
  -1 -19   4   25.21    1.09
   1 -19  -4   24.73    1.00
   1  19  -4   25.34    0.98
   1  19  -4   26.28    0.99
   0 -19   4    1.13    0.27
   0 -19  -4    1.35    0.25
   0 -19  -4    1.43    0.27
   0 -19  -4    1.40    0.25
   0  19  -4    1.42    0.26
   0  19  -4    0.86    0.22
  -1 -19  -4    2.78    0.36
   1 -19   4    2.57    0.37
  -1 -19  -4    1.80    0.30
  -1 -19  -4    2.08    0.30
  -1  19  -4    2.79    0.35
  -1  19  -4    2.63    0.34
  -2 -19  -4   -0.02    0.14
  -2 -19  -4    0.21    0.17
  -2 -19  -4   -0.08    0.11
   2 -19   4    0.03    0.15
  -2  19  -4   -0.09    0.12
  -2  19  -4    0.02    0.13
  -3 -19  -4    0.37    0.20
  -3 -19  -4    0.79    0.25
  -3 -19  -4    0.66    0.22
   3 -19   4    0.60    0.24
  -3  19  -4    0.61    0.21
  -3  19  -4    0.15    0.16
  -4 -19  -4    1.10    0.31
   4 -19   4    1.24    0.33
  -4 -19  -4    1.09    0.29
  -4  19  -4    0.97    0.27
  -4  19  -4    1.14    0.29
   4  19   4    1.00    0.29
   5 -19   4    2.57    0.43
   5  19   4    1.94    0.39
  -5  19  -4    2.16    0.39
   6 -20  -4    0.36    0.23
  -6 -20   4    0.40    0.22
  -5 -20   4    4.96    0.51
   5 -20  -4    3.51    0.47
   5 -20  -4    3.38    0.46
   5  20  -4    4.96    0.52
  -4 -20   4    0.30    0.24
   4 -20  -4    0.33    0.20
   4 -20  -4    0.24    0.20
   4  20  -4    0.06    0.18
   4  20  -4    0.02    0.16
  -3 -20   4    0.30    0.20
   3 -20  -4    0.09    0.16
   3 -20  -4    0.29    0.19
   3  20  -4    0.46    0.19
   3  20  -4    0.21    0.17
  -2 -20   4    0.56    0.24
   2 -20  -4    0.84    0.24
   2 -20  -4    0.74    0.22
   2  20  -4    1.05    0.24
   2  20  -4    0.82    0.21
   1 -20  -4    8.32    0.53
   1 -20  -4    8.79    0.52
  -1 -20   4    8.46    0.58
   1 -20  -4    7.90    0.51
   1  20  -4    8.24    0.50
   1  20  -4    7.71    0.49
   0 -20  -4    0.20    0.15
   0 -20  -4    0.15    0.16
   0 -20  -4    0.05    0.15
   0 -20   4    0.06    0.17
   0  20  -4    0.12    0.14
   0  20  -4    0.26    0.16
   1 -20   4    0.15    0.18
  -1 -20  -4    0.12    0.15
  -1 -20  -4    0.15    0.16
  -1 -20  -4    0.00    0.12
  -1  20  -4    0.17    0.14
  -1  20  -4    0.12    0.15
  -2 -20  -4    0.65    0.23
   2 -20   4    0.75    0.24
  -2 -20  -4    0.45    0.21
  -2 -20  -4    0.56    0.20
  -2  20  -4    0.84    0.22
  -2  20  -4    0.26    0.16
  -3 -20  -4   -0.05    0.16
  -3 -20  -4    0.10    0.15
  -3 -20  -4   -0.03    0.14
   3 -20   4    0.01    0.16
  -3  20  -4   -0.07    0.14
  -3  20  -4    0.23    0.16
  -4 -20  -4    9.39    0.68
   4 -20   4    7.26    0.69
  -4 -20  -4    9.20    0.64
  -4  20  -4    8.17    0.61
   4  20   4    8.79    0.64
  -4  20  -4    7.27    0.57
   5  20   4    0.20    0.20
  -5  20  -4    0.03    0.17
  -6 -21   4   -0.09    0.17
   6 -21  -4    0.27    0.22
  -5 -21   4    0.61    0.24
   5 -21  -4    0.29    0.21
   5 -21  -4    0.07    0.17
   5  21  -4    0.74    0.26
   4 -21  -4    0.44    0.21
   4 -21  -4    0.34    0.22
  -4 -21   4    0.49    0.24
   4  21  -4    0.63    0.24
   4  21  -4    0.26    0.20
   3 -21  -4    0.15    0.18
  -3 -21   4   -0.08    0.18
   3 -21  -4   -0.01    0.15
   3  21  -4   -0.11    0.12
   3  21  -4    0.04    0.14
   2 -21  -4    2.95    0.39
  -2 -21   4    3.50    0.45
   2 -21  -4    3.86    0.44
   2  21  -4    3.06    0.37
   2  21  -4    3.28    0.38
   1 -21  -4   -0.14    0.12
  -1 -21   4   -0.24    0.15
   1 -21  -4    0.15    0.15
   1 -21  -4   -0.11    0.11
   1  21  -4    0.02    0.11
   1  21  -4    0.17    0.15
   0 -21   4    9.37    0.63
   0 -21  -4    9.57    0.59
   0 -21  -4   10.51    0.60
   0 -21  -4   10.32    0.58
   0  21  -4    9.64    0.56
   0  21  -4    9.84    0.56
  -1 -21  -4    5.86    0.52
   1 -21   4    5.72    0.57
  -1 -21  -4    5.56    0.46
  -1 -21  -4    5.89    0.45
  -1  21  -4    4.91    0.47
  -1  21  -4    5.88    0.44
   2 -21   4    2.66    0.41
  -2 -21  -4    3.01    0.40
  -2 -21  -4    2.18    0.34
  -2 -21  -4    2.30    0.36
  -2  21  -4    2.31    0.34
  -2  21  -4    2.42    0.36
  -3 -21  -4    0.47    0.22
  -3 -21  -4    0.21    0.20
   3 -21   4    0.29    0.21
  -3 -21  -4    0.40    0.22
  -3  21  -4    0.63    0.21
  -3  21  -4    0.60    0.22
  -4 -21  -4   -0.19    0.17
  -4 -21  -4    0.48    0.23
   4 -21   4    0.10    0.21
  -4  21  -4    0.00    0.18
  -4  21  -4   -0.02    0.16
   4  21   4   -0.01    0.16
  -5  21  -4    0.23    0.22
   5  21   4   -0.14    0.18
   6 -22  -4    0.16    0.21
  -6 -22   4   -0.05    0.17
   5 -22  -4    0.80    0.26
   5  22  -4    0.66    0.26
   4 -22  -4    1.52    0.34
   4 -22  -4    1.43    0.31
  -4 -22   4    0.81    0.29
   4  22  -4    1.30    0.31
   4  22  -4    1.41    0.30
   3 -22  -4    1.41    0.30
  -3 -22   4    1.23    0.33
   3 -22  -4    1.33    0.30
   3  22  -4    1.21    0.26
   3  22  -4    0.97    0.24
   2 -22  -4    7.96    0.55
  -2 -22   4    7.89    0.59
   2 -22  -4    7.55    0.55
   2  22  -4    8.84    0.54
   2  22  -4    7.20    0.50
   1 -22  -4    0.33    0.18
   1 -22  -4    0.62    0.21
   1 -22  -4    0.53    0.20
  -1 -22   4    0.66    0.26
   1  22  -4    0.77    0.21
   1  22  -4    0.84    0.22
   0 -22  -4    9.94    0.59
   0 -22  -4    9.90    0.58
   0 -22   4    9.26    0.64
   0 -22  -4    9.21    0.58
   0  22  -4    9.34    0.56
   0  22  -4    9.35    0.56
  -1 -22  -4    1.30    0.27
  -1 -22  -4    0.90    0.26
   1 -22   4    0.83    0.27
  -1 -22  -4    1.21    0.27
  -1  22  -4    1.14    0.25
  -1  22  -4    1.24    0.26
  -2 -22  -4    3.98    0.47
  -2 -22  -4    4.65    0.49
  -2 -22  -4    4.89    0.48
   2 -22   4    4.30    0.52
  -2  22  -4    3.91    0.45
  -2  22  -4    3.76    0.44
  -3 -22  -4    0.80    0.25
   3 -22   4    0.74    0.27
  -3 -22  -4    0.33    0.21
  -3 -22  -4    0.38    0.21
  -3  22  -4    0.73    0.23
  -3  22  -4    0.43    0.20
   4 -22   4    0.19    0.24
  -4 -22  -4    0.25    0.23
   4  22   4    0.09    0.21
  -4  22  -4   -0.13    0.15
  -5 -23   4    0.99    0.27
   5 -23  -4    0.51    0.24
   5  23  -4    1.17    0.30
   4 -23  -4    0.34    0.23
  -4 -23   4    0.12    0.23
   4 -23  -4    0.07    0.16
   4  23  -4    0.38    0.21
   4  23  -4   -0.04    0.17
   3 -23  -4    4.42    0.50
   3 -23  -4    3.13    0.43
  -3 -23   4    3.83    0.51
   3  23  -4    3.73    0.42
   3  23  -4    4.64    0.48
   2 -23  -4    2.26    0.36
  -2 -23   4    2.74    0.44
   2 -23  -4    1.93    0.35
   2  23  -4    2.65    0.36
   2  23  -4    2.32    0.34
  -1 -23   4    0.73    0.27
   1 -23  -4    0.06    0.15
   1 -23  -4    0.52    0.20
   1 -23  -4    0.50    0.20
   1  23  -4    0.46    0.19
   1  23  -4    0.74    0.21
   0 -23  -4    0.82    0.23
   0 -23  -4    0.61    0.22
   0 -23   4    0.83    0.27
   0 -23  -4    1.09    0.25
   0  23  -4    0.99    0.23
   0  23  -4    0.96    0.24
  -1 -23  -4   14.96    0.74
  -1 -23  -4   13.25    0.75
   1 -23   4   13.36    0.80
  -1 -23  -4   13.76    0.71
  -1  23  -4   12.17    0.67
  -1  23  -4   12.92    0.68
   2 -23   4    0.01    0.18
  -2 -23  -4    0.11    0.18
  -2 -23  -4    0.09    0.17
  -2 -23  -4    0.21    0.16
  -2  23  -4    0.02    0.16
  -2  23  -4    0.25    0.18
  -3 -23  -4    0.03    0.18
   3 -23   4    0.14    0.21
  -3 -23  -4    0.11    0.18
  -3 -23  -4    0.17    0.20
  -3  23  -4    0.29    0.19
  -3  23  -4    0.06    0.16
  -4 -23  -4    0.86    0.29
  -4  23  -4    0.81    0.27
   5 -24  -4   -0.03    0.16
  -5 -24   4    0.20    0.18
   5  24  -4    0.10    0.22
   4 -24  -4    1.27    0.33
   4 -24  -4    1.07    0.29
  -4 -24   4    0.74    0.32
   4  24  -4    1.48    0.31
   4  24  -4    0.84    0.27
  -3 -24   4    4.70    0.56
   3 -24  -4    5.20    0.55
   3 -24  -4    3.68    0.47
   3  24  -4    5.23    0.50
   3  24  -4    4.69    0.47
   2 -24  -4    9.06    0.61
  -2 -24   4    8.92    0.67
   2 -24  -4    8.97    0.60
   2  24  -4    9.25    0.58
   2  24  -4   10.15    0.60
   1 -24  -4   -0.14    0.11
   1 -24  -4   -0.04    0.12
  -1 -24   4    0.44    0.24
   1 -24  -4    0.27    0.18
   1  24  -4    0.19    0.16
   1  24  -4    0.01    0.15
   0 -24   4    0.25    0.21
   0 -24  -4    0.10    0.15
   0 -24  -4    0.39    0.19
   0 -24  -4    0.24    0.18
   0  24  -4    0.17    0.16
   0  24  -4    0.31    0.17
   1 -24   4    1.39    0.33
  -1 -24  -4    1.61    0.33
  -1 -24  -4    1.58    0.29
  -1 -24  -4    2.45    0.36
  -1  24  -4    1.76    0.30
  -1  24  -4    1.77    0.30
   2 -24   4    0.30    0.23
  -2 -24  -4    0.01    0.16
  -2 -24  -4   -0.12    0.15
  -2 -24  -4   -0.16    0.14
  -2  24  -4    0.06    0.16
  -2  24  -4   -0.06    0.14
  -3 -24  -4    0.50    0.23
  -3 -24  -4    0.90    0.29
  -3 -24  -4    1.19    0.30
   3 -24   4    1.32    0.32
  -3  24  -4    1.54    0.32
  -3  24  -4    0.77    0.24
  -4 -24  -4    1.08    0.31
  -4  24  -4    1.01    0.28
   5 -25  -4    1.78    0.37
   4 -25  -4   -0.06    0.17
  -4 -25   4   -0.01    0.24
   4 -25  -4    0.03    0.18
   4  25  -4   -0.04    0.18
   4  25  -4    0.00    0.18
   3 -25  -4    0.03    0.18
  -3 -25   4    0.32    0.26
   3 -25  -4    0.26    0.20
   3  25  -4    0.05    0.17
   3  25  -4    0.34    0.20
  -2 -25   4    0.48    0.27
   2 -25  -4    0.48    0.23
   2 -25  -4    0.28    0.20
   2  25  -4    0.61    0.21
   2  25  -4    0.44    0.22
  -1 -25   4    1.56    0.34
   1 -25  -4    1.98    0.34
   1 -25  -4    2.01    0.33
   1  25  -4    2.12    0.31
   1  25  -4    1.82    0.29
   0 -25  -4   -0.21    0.13
   0 -25  -4    0.06    0.15
   0 -25   4    0.16    0.21
   0 -25  -4   -0.17    0.12
   0  25  -4   -0.01    0.12
   0  25  -4    0.05    0.14
  -1 -25  -4    6.46    0.50
   1 -25   4    5.98    0.62
  -1 -25  -4    5.60    0.57
  -1 -25  -4    5.60    0.53
  -1  25  -4    5.91    0.46
  -1  25  -4    6.53    0.48
  -2 -25  -4    0.13    0.18
  -2 -25  -4   -0.06    0.17
   2 -25   4    0.27    0.22
  -2 -25  -4    0.26    0.18
  -2  25  -4   -0.07    0.14
  -2  25  -4    0.21    0.17
  -3 -25  -4    0.32    0.20
  -3 -25  -4    0.03    0.18
   3 -25   4    0.07    0.22
  -3  25  -4    0.29    0.20
  -3  25  -4    0.21    0.19
  -4 -25  -4    0.20    0.23
  -4  25  -4    0.07    0.18
   5 -26  -4    2.29    0.42
   4 -26  -4    0.33    0.22
  -4 -26   4    0.68    0.29
   4  26  -4    0.46    0.23
  -3 -26   4    0.17    0.23
   3 -26  -4    0.23    0.22
   3 -26  -4    0.48    0.24
   3  26  -4    0.23    0.18
   3  26  -4    0.23    0.19
   2 -26  -4    0.54    0.23
   2 -26  -4    1.26    0.31
  -2 -26   4    0.55    0.27
   2  26  -4    0.99    0.24
   2  26  -4    0.60    0.22
   1 -26  -4    0.70    0.23
  -1 -26   4    0.50    0.27
   1 -26  -4    0.50    0.23
   1  26  -4    0.58    0.20
   1  26  -4    0.73    0.22
   0 -26  -4    1.64    0.31
   0 -26   4    2.01    0.39
   0 -26  -4    2.06    0.35
   0 -26  -4    1.92    0.33
   0  26  -4    1.45    0.28
   0  26  -4    1.35    0.27
  -1 -26  -4    0.08    0.20
  -1 -26  -4    0.27    0.18
  -1 -26  -4   -0.05    0.16
   1 -26   4    0.21    0.23
  -1  26  -4    0.20    0.16
  -1  26  -4    0.33    0.17
  -2 -26  -4    0.48    0.22
   2 -26   4    0.86    0.29
  -2 -26  -4    0.66    0.25
  -2 -26  -4    0.53    0.23
  -2  26  -4    0.99    0.26
  -2  26  -4    0.45    0.21
  -3 -26  -4    0.07    0.20
  -3 -26  -4    0.04    0.18
  -3  26  -4   -0.08    0.15
  -4 -27   4    2.27    0.45
   4 -27  -4    0.94    0.31
   3 -27  -4   -0.13    0.17
   3 -27  -4    0.08    0.19
  -3 -27   4   -0.22    0.21
   3  27  -4    0.05    0.17
  -2 -27   4   -0.16    0.21
   2 -27  -4    0.50    0.23
   2 -27  -4    0.12    0.17
   2  27  -4    0.47    0.21
   2  27  -4    0.12    0.17
  -1 -27   4    1.15    0.32
   1 -27  -4    0.96    0.28
   1 -27  -4    1.24    0.29
   1  27  -4    0.77    0.22
   1  27  -4    0.88    0.24
   0 -27  -4    0.25    0.21
   0 -27  -4    0.25    0.19
   0 -27  -4    0.23    0.17
   0 -27   4    0.16    0.23
   0  27  -4    0.21    0.17
   0  27  -4    0.39    0.18
  -1 -27  -4    1.35    0.32
   1 -27   4    1.20    0.34
  -1 -27  -4    1.80    0.33
  -1 -27  -4    1.37    0.29
  -1  27  -4    1.36    0.29
  -1  27  -4    1.28    0.28
  -2 -27  -4    0.24    0.18
  -2 -27  -4    0.17    0.20
   2 -27   4    0.04    0.20
  -2 -27  -4   -0.25    0.16
  -2  27  -4    0.24    0.17
  -2  27  -4    0.10    0.17
  -3 -27  -4   -0.06    0.16
  -3 -27  -4    0.12    0.20
  -3  27  -4    0.25    0.21
   4 -28  -4    0.53    0.26
   3 -28  -4    0.40    0.22
  -3 -28   4    0.35    0.27
   3 -28  -4    0.25    0.23
   2 -28  -4    0.19    0.18
  -2 -28   4    0.02    0.24
   2 -28  -4   -0.06    0.15
   2  28  -4    0.12    0.16
   1 -28  -4   -0.07    0.17
  -1 -28   4    0.11    0.24
   1 -28  -4    0.14    0.17
   1  28  -4   -0.17    0.13
   1  28  -4    0.30    0.18
   0 -28  -4   -0.02    0.15
   0 -28  -4   -0.13    0.13
   0 -28  -4    0.01    0.18
   0 -28   4    0.03    0.22
   0  28  -4   -0.07    0.14
   0  28  -4   -0.08    0.13
  -1 -28  -4    1.85    0.37
   1 -28   4    2.45    0.44
  -1 -28  -4    1.86    0.34
  -1 -28  -4    3.04    0.42
  -1  28  -4    2.06    0.34
  -1  28  -4    2.65    0.38
  -2 -28  -4    0.68    0.25
  -2 -28  -4    0.51    0.23
  -2  28  -4    0.59    0.24
  -2  28  -4    0.52    0.23
  -3 -28  -4    0.43    0.23
  -3  28  -4   -0.14    0.16
   3 -29  -4    0.48    0.23
   2 -29  -4    0.03    0.18
  -2 -29   4    0.42    0.29
   2 -29  -4   -0.24    0.15
   1 -29  -4    0.21    0.19
   1 -29  -4    0.36    0.23
  -1 -29   4    0.11    0.24
   1  29  -4   -0.01    0.15
   0 -29   4   -0.10    0.21
   0 -29  -4   -0.09    0.17
   0 -29  -4    0.06    0.17
   0 -29  -4    0.05    0.17
   0  29  -4    0.20    0.16
   0  29  -4   -0.14    0.13
  -1 -29  -4    2.50    0.41
  -1 -29  -4    2.58    0.39
  -1 -29  -4    2.99    0.43
  -1  29  -4    2.92    0.40
  -1  29  -4    2.99    0.40
  -2 -29  -4    0.37    0.22
  -2 -29  -4    0.26    0.20
  -2  29  -4    0.16    0.19
   3 -30  -4    0.12    0.20
   2 -30  -4   -0.04    0.18
   2 -30  -4    0.15    0.20
   1 -30  -4    0.09    0.18
   1 -30  -4    0.04    0.18
   0 -30  -4    0.70    0.25
   0 -30  -4    0.33    0.23
   0 -30  -4    0.26    0.19
   0  30  -4    0.54    0.20
  -1 -30  -4    0.15    0.19
  -1 -30  -4    0.07    0.18
  -1  30  -4    0.27    0.18
  -1  30  -4    0.35    0.19
  -2 -30  -4    0.28    0.22
  -2  30  -4    0.33    0.21
   2 -31  -4    1.15    0.30
   1 -31  -4    0.28    0.22
   1 -31  -4    0.41    0.21
   0 -31  -4    0.13    0.19
   0 -31  -4    0.18    0.22
   0 -31  -4    0.43    0.22
  -1 -31  -4    0.84    0.28
  -1  31  -4    1.31    0.29
   2 -32  -4    2.19    0.38
   1 -32  -4    2.00    0.36
   0 -32  -4    0.53    0.23
  -7   0   5   -0.06    0.19
   6   0  -5    0.02    0.11
  -6   0   5   -0.02    0.15
  -6   0   5   -0.11    0.15
   5   0  -5   -0.08    0.12
  -5   0   5    0.40    0.18
  -5   0   5   -0.06    0.12
   5   0  -5   -0.17    0.12
   4   0  -5    0.11    0.12
  -4   0   5   -0.09    0.12
   4   0  -5    0.03    0.15
   4   0  -5    0.07    0.12
   3   0  -5    0.09    0.12
   3   0  -5    0.15    0.11
   3   0  -5   -0.06    0.13
   2   0  -5    0.28    0.15
   2   0  -5   -0.04    0.11
   2   0  -5   -0.05    0.10
   2   0  -5    0.07    0.10
   2   0  -5    0.01    0.10
   1   0  -5    0.03    0.12
   1   0  -5   -0.06    0.09
   1   0  -5    0.13    0.11
   1   0  -5    0.14    0.11
   1   0  -5    0.17    0.12
   0   0  -5    0.10    0.07
   0   0  -5   -0.02    0.07
   0   0  -5   -0.01    0.08
   0   0  -5    0.01    0.07
   0   0  -5    0.02    0.11
  -1   0  -5   -0.03    0.04
  -1   0  -5    0.01    0.11
  -1   0  -5   -0.05    0.10
  -1   0  -5    0.01    0.05
  -1   0  -5    0.06    0.12
  -2   0  -5    0.12    0.14
   2   0   5    0.11    0.14
  -2   0  -5   -0.02    0.12
  -2   0  -5   -0.02    0.05
  -2   0  -5   -0.01    0.06
   3   0   5   -0.07    0.12
  -3   0  -5    0.00    0.11
  -3   0  -5   -0.02    0.11
   3   0   5   -0.11    0.11
  -3   0  -5    0.04    0.14
  -4   0  -5    0.00    0.12
  -4   0  -5   -0.10    0.13
   4   0   5    0.04    0.15
   4   0   5   -0.07    0.15
  -4   0  -5    0.06    0.15
  -5   0  -5    0.17    0.18
  -5   0  -5    0.13    0.19
   5   0   5   -0.16    0.15
  -5   0  -5   -0.04    0.16
   5   0   5   -0.16    0.16
   6   0   5   -0.10    0.20
  -7  -1   5    0.02    0.19
  -7   1   5    0.06    0.20
   6  -1  -5   -0.23    0.12
   6  -1  -5   -0.06    0.15
  -6  -1   5   -0.03    0.17
  -6  -1   5    0.16    0.19
  -6   1   5   -0.04    0.15
  -6   1   5   -0.03    0.17
   5  -1  -5   -0.02    0.07
  -5  -1   5    0.29    0.17
   5  -1  -5   -0.01    0.07
  -5  -1   5    0.37    0.18
  -5   1   5    0.13    0.15
  -5   1   5   -0.03    0.14
   5   1  -5   -0.06    0.12
   5   1  -5   -0.09    0.13
   4  -1  -5    4.64    0.35
  -4  -1   5    5.19    0.41
   4  -1  -5    4.32    0.35
  -4   1   5    5.34    0.41
   4   1  -5    5.06    0.36
   4   1  -5    5.24    0.37
   4   1  -5    5.25    0.46
   3  -1  -5    0.04    0.14
   3  -1  -5    0.29    0.14
   3  -1  -5    0.04    0.10
   3   1  -5    0.09    0.12
   3   1  -5    0.27    0.13
   3   1  -5   -0.04    0.12
   3   1  -5   -0.20    0.10
   2  -1  -5    1.78    0.23
   2  -1  -5    1.55    0.22
   2  -1  -5    1.41    0.20
   2  -1  -5    1.12    0.21
   2  -1  -5    1.55    0.23
   2   1  -5    1.53    0.23
   2   1  -5    1.96    0.24
   2   1  -5    1.77    0.21
   2   1  -5    1.80    0.23
   2   1  -5    1.72    0.25
   1  -1  -5    0.50    0.14
   1  -1  -5    0.33    0.11
   1  -1  -5    0.18    0.11
   1  -1  -5    0.38    0.13
   1  -1  -5    0.35    0.14
   1   1  -5    0.20    0.12
   1   1  -5    0.29    0.14
   1   1  -5    0.26    0.12
   1   1  -5    0.13    0.11
   1   1  -5    0.19    0.13
   0  -1  -5    4.51    0.34
   0  -1  -5    5.05    0.33
   0  -1  -5    4.88    0.33
   0  -1  -5    5.51    0.33
   0  -1  -5    5.07    0.33
   0   1  -5    5.50    0.33
   0   1  -5    5.09    0.33
   0   1  -5    4.95    0.33
   0   1  -5    5.03    0.34
   0   1  -5    4.87    0.35
  -1  -1  -5    1.00    0.19
  -1  -1  -5    1.01    0.18
  -1  -1  -5    0.74    0.18
  -1  -1  -5    0.54    0.18
  -1  -1  -5    1.01    0.18
  -1   1  -5    0.95    0.19
  -1   1  -5    0.92    0.19
  -1   1  -5    0.82    0.18
  -1   1  -5    0.75    0.17
  -1   1  -5    0.74    0.20
  -2  -1  -5    5.52    0.42
   2  -1   5    4.70    0.43
  -2  -1  -5    4.48    0.34
  -2  -1  -5    4.88    0.34
  -2  -1  -5    4.26    0.35
  -2   1  -5    4.26    0.43
  -2   1  -5    5.21    0.37
  -2   1  -5    4.50    0.35
   2   1   5    4.69    0.43
  -2   1  -5    5.19    0.37
  -3  -1  -5    1.69    0.26
   3  -1   5    2.24    0.32
  -3  -1  -5    2.29    0.29
   3  -1   5    3.27    0.38
  -3  -1  -5    2.66    0.36
   3   1   5    2.56    0.36
  -3   1  -5    2.84    0.37
   3   1   5    2.81    0.37
  -3   1  -5    2.27    0.30
  -3   1  -5    2.26    0.30
  -4  -1  -5   -0.07    0.09
  -4  -1  -5   -0.11    0.13
   4  -1   5   -0.25    0.13
  -4  -1  -5   -0.05    0.07
   4  -1   5    0.02    0.14
   4   1   5    0.11    0.17
   4   1   5   -0.06    0.17
  -4   1  -5   -0.06    0.13
  -4   1  -5   -0.15    0.13
  -4   1  -5    0.04    0.15
   5  -1   5    0.17    0.19
   5  -1   5    0.23    0.20
  -5  -1  -5    0.06    0.17
  -5  -1  -5   -0.07    0.16
  -5   1  -5    0.00    0.18
   5   1   5   -0.03    0.17
  -5   1  -5    0.15    0.18
  -5   1  -5    0.08    0.16
   5   1   5    0.09    0.21
   6  -1   5   -0.12    0.18
   6   1   5    0.03    0.21
  -6   1  -5   -0.02    0.20
   7  -2  -5    0.61    0.25
  -7  -2   5    1.04    0.31
  -7   2   5    1.09    0.30
  -6  -2   5   -0.01    0.16
   6  -2  -5   -0.07    0.14
   6  -2  -5   -0.05    0.16
  -6  -2   5    0.24    0.19
  -6   2   5   -0.17    0.15
  -6   2   5    0.07    0.16
  -5  -2   5   -0.18    0.11
   5  -2  -5    0.04    0.14
   5  -2  -5   -0.07    0.12
  -5  -2   5    0.04    0.16
  -5   2   5   -0.11    0.13
  -5   2   5   -0.15    0.13
   4  -2  -5    0.66    0.17
  -4  -2   5    1.33    0.25
   4   2  -5    2.04    0.26
  -4   2   5    1.60    0.27
  -4   2   5    1.77    0.28
   4   2  -5    1.22    0.24
   4   2  -5    1.67    0.24
   3  -2  -5    3.54    0.34
   3   2  -5    3.33    0.36
   3   2  -5    4.17    0.31
   3   2  -5    3.03    0.35
   3   2  -5    3.66    0.29
  -3   2   5    4.84    0.34
   2  -2  -5    0.32    0.13
   2  -2  -5    0.15    0.12
   2  -2  -5    0.08    0.07
   2  -2  -5    0.31    0.14
   2  -2  -5    0.00    0.05
   2   2  -5    0.30    0.14
   2   2  -5    0.28    0.13
   2   2  -5   -0.01    0.11
   2   2  -5    0.35    0.15
   2   2  -5    0.25    0.12
   1  -2  -5    0.04    0.09
   1  -2  -5   -0.13    0.09
   1  -2  -5    0.09    0.11
   1  -2  -5    0.00    0.08
   1  -2  -5    0.08    0.11
   1   2  -5   -0.05    0.09
   1   2  -5    0.12    0.10
   1   2  -5   -0.09    0.10
   1   2  -5    0.06    0.11
   1   2  -5    0.08    0.12
   0  -2  -5    0.18    0.12
   0  -2  -5    0.08    0.11
   0  -2  -5    0.14    0.10
   0  -2  -5    0.10    0.11
   0  -2  -5   -0.01    0.09
   0   2  -5   -0.06    0.08
   0   2  -5    0.10    0.11
   0   2  -5   -0.10    0.08
   0   2  -5    0.01    0.11
   0   2  -5   -0.13    0.10
  -1  -2  -5    0.03    0.13
  -1  -2  -5    0.04    0.11
  -1  -2  -5    0.13    0.11
  -1  -2  -5    0.06    0.11
  -1  -2  -5    0.08    0.13
  -1   2  -5    0.22    0.13
  -1   2  -5    0.31    0.13
  -1   2  -5    0.10    0.08
  -1   2  -5   -0.03    0.12
  -2  -2  -5    1.16    0.22
  -2  -2  -5    1.49    0.22
   2  -2   5    1.33    0.24
  -2  -2  -5    1.35    0.21
  -2  -2  -5    1.32    0.25
  -2   2  -5    1.42    0.24
   2   2   5    1.52    0.27
  -2   2  -5    1.31    0.23
  -2   2  -5    1.10    0.24
  -3  -2  -5    0.47    0.17
  -3  -2  -5    0.14    0.15
   3  -2   5    0.34    0.16
  -3  -2  -5    0.21    0.13
   3  -2   5    0.09    0.14
   3   2   5    0.16    0.16
  -3   2  -5    0.29    0.16
   3   2   5    0.21    0.17
  -3   2  -5    0.31    0.16
  -3   2  -5    0.33    0.18
  -4  -2  -5   -0.16    0.11
   4  -2   5    0.10    0.18
  -4  -2  -5    0.03    0.13
   4  -2   5   -0.10    0.15
  -4  -2  -5   -0.11    0.14
   4   2   5    0.01    0.16
  -4   2  -5   -0.03    0.13
   4   2   5   -0.09    0.14
  -4   2  -5   -0.03    0.14
  -4   2  -5    0.27    0.17
  -5  -2  -5    3.46    0.46
   5  -2   5    3.14    0.44
   5  -2   5    3.57    0.46
  -5   2  -5    3.27    0.43
   5   2   5    2.94    0.45
  -5   2  -5    3.39    0.43
   5   2   5    4.55    0.52
  -5   2  -5    3.92    0.49
   6  -2   5    0.04    0.20
  -6   2  -5    0.38    0.23
   6   2   5    0.20    0.24
   7  -3  -5    1.25    0.31
  -7  -3   5    1.01    0.30
   7  -3  -5    1.17    0.29
  -7   3   5    1.54    0.34
  -6  -3   5    0.85    0.26
   6  -3  -5    0.52    0.22
  -6  -3   5    0.79    0.25
   6  -3  -5    0.77    0.25
  -6   3   5    0.66    0.24
  -6   3   5    0.54    0.23
  -5  -3   5    0.83    0.24
  -5  -3   5    1.14    0.26
   5  -3  -5    0.51    0.20
   5  -3  -5    0.93    0.22
  -5   3   5    0.67    0.21
  -5   3   5    0.91    0.24
   4  -3  -5    7.60    0.47
   4  -3  -5    8.17    0.48
  -4  -3   5    8.00    0.51
  -4   3   5    7.87    0.48
   4   3  -5    8.09    0.51
  -4   3   5    7.87    0.48
   3  -3  -5    0.29    0.16
   3  -3  -5    0.60    0.17
   3  -3  -5    0.14    0.14
   3   3  -5    0.44    0.17
  -3   3   5    0.36    0.15
   3   3  -5    0.23    0.13
   3   3  -5    0.34    0.14
   3   3  -5    0.35    0.17
   2  -3  -5    1.62    0.24
   2  -3  -5    1.89    0.22
   2  -3  -5    1.96    0.26
   2   3  -5    1.98    0.22
   2   3  -5    2.03    0.22
   2   3  -5    1.56    0.25
   2   3  -5    1.82    0.23
   2   3  -5    1.80    0.26
   1  -3  -5    0.00    0.10
   1  -3  -5   -0.01    0.11
   1  -3  -5    0.16    0.12
   1  -3  -5    0.37    0.13
   1  -3  -5   -0.03    0.10
   1   3  -5    0.11    0.10
   1   3  -5    0.09    0.12
   1   3  -5    0.06    0.08
   1   3  -5    0.13    0.12
   1   3  -5    0.19    0.11
   0  -3  -5    3.17    0.32
   0  -3  -5    3.31    0.26
   0  -3  -5    2.90    0.31
   0  -3  -5    3.58    0.28
   0  -3  -5    2.98    0.30
   0   3  -5    3.34    0.29
   0   3  -5    3.14    0.32
   0   3  -5    3.14    0.33
   0   3  -5    3.17    0.25
   0   3  -5    3.37    0.32
  -1  -3  -5    3.79    0.29
  -1  -3  -5    3.36    0.33
  -1  -3  -5    3.21    0.34
  -1  -3  -5    3.15    0.35
   1  -3   5    3.55    0.33
  -1  -3  -5    3.15    0.29
  -1   3  -5    2.88    0.34
  -1   3  -5    3.85    0.35
  -1   3  -5    2.82    0.31
   2  -3   5   24.65    0.91
   2  -3   5   25.58    0.92
  -2  -3  -5   23.72    0.84
  -2  -3  -5   24.43    0.85
  -2  -3  -5   22.75    0.97
  -2  -3  -5   23.55    0.91
   2   3   5   25.25    0.96
  -2   3  -5   25.18    0.90
  -2   3  -5   23.94    0.90
  -2   3  -5   23.88    0.98
   3  -3   5    0.63    0.20
  -3  -3  -5    0.72    0.21
  -3  -3  -5    0.97    0.20
  -3  -3  -5    0.73    0.18
   3  -3   5    0.65    0.21
   3   3   5    0.52    0.20
  -3   3  -5    0.56    0.21
  -3   3  -5    0.51    0.18
  -3   3  -5    0.65    0.20
  -4  -3  -5    0.69    0.23
   4  -3   5    0.70    0.23
   4  -3   5    0.74    0.24
   4   3   5    1.12    0.27
  -4   3  -5    1.03    0.27
   4   3   5    0.69    0.24
  -4   3  -5    0.79    0.22
  -4   3  -5    0.91    0.24
  -5  -3  -5    1.12    0.30
   5  -3   5    0.97    0.28
   5  -3   5    0.66    0.26
   5   3   5    0.82    0.26
   5   3   5    0.90    0.28
  -5   3  -5    0.59    0.24
  -5   3  -5    1.11    0.28
  -5   3  -5    1.20    0.28
   6  -3   5    1.25    0.32
  -6   3  -5    1.23    0.33
   6   3   5    0.97    0.31
  -7  -4   5    0.23    0.19
   7  -4  -5    0.35    0.22
   7  -4  -5   -0.01    0.18
  -7   4   5    0.20    0.22
   6  -4  -5    0.14    0.17
  -6  -4   5   -0.01    0.16
  -6  -4   5    0.12    0.18
  -6   4   5   -0.15    0.13
  -6   4   5    0.02    0.16
  -5  -4   5    1.34    0.28
   5  -4  -5    1.05    0.26
  -5  -4   5    0.43    0.21
   5  -4  -5    1.11    0.24
  -5   4   5    0.87    0.23
  -5   4   5    1.24    0.26
  -4  -4   5    7.53    0.48
   4  -4  -5    6.83    0.45
   4  -4  -5    7.09    0.46
  -4   4   5    6.78    0.45
  -4   4   5    6.21    0.44
   4   4  -5    6.06    0.45
   3  -4  -5    1.14    0.22
   3  -4  -5    1.45    0.24
   3  -4  -5    1.34    0.23
  -3   4   5    1.18    0.21
   3   4  -5    1.14    0.24
   3   4  -5    1.50    0.26
   2  -4  -5    4.80    0.30
  -2  -4   5    4.04    0.31
   2  -4  -5    4.70    0.34
   2  -4  -5    4.14    0.31
   2  -4  -5    5.19    0.36
   2  -4  -5    4.40    0.32
   2   4  -5    4.40    0.35
   2   4  -5    4.45    0.28
   2   4  -5    4.47    0.34
   1  -4  -5    0.47    0.14
   1  -4  -5    1.12    0.18
   1  -4  -5    1.12    0.20
   1  -4  -5    0.80    0.17
   1  -4  -5    0.86    0.18
   1   4  -5    0.87    0.16
   1   4  -5    0.97    0.16
   1   4  -5    0.85    0.19
   1   4  -5    0.94    0.20
   0  -4  -5    4.01    0.36
   0  -4  -5    3.18    0.28
   0  -4  -5    3.26    0.28
   0  -4  -5    3.97    0.33
   0  -4  -5    3.27    0.33
   0   4  -5    3.52    0.33
   0   4  -5    3.48    0.25
   0   4  -5    3.47    0.35
   0   4  -5    3.22    0.32
   0   4  -5    3.17    0.28
  -1  -4  -5    1.74    0.21
   1  -4   5    1.47    0.22
  -1  -4  -5    1.41    0.24
  -1  -4  -5    1.61    0.21
  -1  -4  -5    1.00    0.22
  -1  -4  -5    1.26    0.22
  -1   4  -5    1.04    0.20
  -1   4  -5    1.53    0.23
  -1   4  -5    1.53    0.22
  -1   4  -5    0.90    0.22
  -2  -4  -5    6.26    0.38
  -2  -4  -5    7.03    0.44
   2  -4   5    7.06    0.43
  -2  -4  -5    7.00    0.48
   2  -4   5    6.75    0.42
  -2  -4  -5    5.46    0.36
  -2   4  -5    6.32    0.42
  -2   4  -5    5.87    0.40
  -2   4  -5    6.44    0.47
   3  -4   5    0.26    0.18
   3  -4   5    1.22    0.25
  -3  -4  -5    1.09    0.26
  -3  -4  -5    0.74    0.22
  -3   4  -5    0.81    0.21
   3   4   5    1.00    0.24
  -3   4  -5    0.94    0.25
  -3   4  -5    1.43    0.26
   4  -4   5    0.20    0.18
  -4  -4  -5   -0.14    0.15
   4  -4   5   -0.15    0.13
  -4   4  -5   -0.05    0.14
  -4   4  -5    0.03    0.15
   4   4   5    0.03    0.16
   4   4   5   -0.22    0.13
  -4   4  -5    0.00    0.16
   5  -4   5    0.17    0.20
  -5  -4  -5    0.14    0.20
   5  -4   5    0.27    0.20
   5   4   5    0.26    0.21
   5   4   5    0.12    0.21
  -5   4  -5    0.13    0.20
  -5   4  -5   -0.05    0.14
   6  -4   5    0.79    0.29
   6   4   5    1.25    0.33
  -6   4  -5    1.67    0.37
   7  -5  -5   -0.09    0.17
   7  -5  -5    0.04    0.17
  -7  -5   5    0.21    0.21
  -7   5   5   -0.11    0.17
  -6  -5   5    2.44    0.38
   6  -5  -5    1.92    0.35
   6  -5  -5    1.41    0.29
  -6  -5   5    2.30    0.36
  -6   5   5    1.79    0.33
  -6   5   5    1.51    0.31
   5  -5  -5    2.85    0.37
   5  -5  -5    3.31    0.40
  -5  -5   5    3.23    0.41
  -5  -5   5    3.45    0.41
  -5   5   5    4.20    0.43
  -5   5   5    3.26    0.40
   4  -5  -5    1.06    0.22
   4  -5  -5    1.31    0.25
  -4  -5   5    0.86    0.22
  -4   5   5    1.05    0.23
  -4   5   5    1.49    0.26
   4   5  -5    1.22    0.25
   3  -5  -5    3.11    0.32
   3  -5  -5    4.01    0.39
   3  -5  -5    4.11    0.38
   3   5  -5    3.31    0.36
  -3   5   5    4.57    0.34
   3   5  -5    3.97    0.39
   2  -5  -5    0.63    0.16
   2  -5  -5    0.62    0.17
   2  -5  -5    0.71    0.19
  -2  -5   5    0.52    0.15
   2  -5  -5    0.33    0.15
   2   5  -5    0.47    0.17
   2   5  -5    0.54    0.17
   1  -5  -5    2.77    0.31
   1  -5  -5    2.03    0.26
   1  -5  -5    2.79    0.26
   1  -5  -5    2.77    0.26
   1  -5  -5    2.95    0.28
   1   5  -5    2.53    0.29
   1   5  -5    2.05    0.26
   1   5  -5    2.94    0.23
   1   5  -5    2.19    0.27
   0  -5  -5    7.12    0.42
   0  -5  -5    7.35    0.37
   0  -5  -5    7.73    0.44
   0  -5  -5    7.76    0.45
   0  -5  -5    7.18    0.36
   0   5  -5    7.15    0.42
   0   5  -5    6.59    0.41
   0   5  -5    7.46    0.45
   0   5  -5    6.67    0.35
   0   5  -5    7.52    0.37
  -1  -5  -5    3.63    0.37
  -1  -5  -5    3.97    0.39
  -1  -5  -5    3.96    0.37
   1  -5   5    4.02    0.30
  -1  -5  -5    3.57    0.26
  -1  -5  -5    3.43    0.27
  -1   5  -5    4.67    0.36
  -1   5  -5    3.96    0.40
  -1   5  -5    4.07    0.37
  -1   5  -5    3.85    0.28
   2  -5   5    3.58    0.35
  -2  -5  -5    2.63    0.33
   2  -5   5    3.41    0.35
  -2  -5  -5    3.27    0.38
  -2  -5  -5    2.45    0.31
  -2   5  -5    3.33    0.36
  -2   5  -5    3.69    0.40
  -2   5  -5    3.42    0.37
  -3  -5  -5   16.43    0.78
   3  -5   5   17.36    0.76
  -3  -5  -5   16.84    0.82
   3  -5   5   18.59    0.78
   3   5   5   16.63    0.81
  -3   5  -5   17.29    0.83
  -3   5  -5   16.62    0.76
  -3   5  -5   15.41    0.73
  -4  -5  -5    2.62    0.39
   4  -5   5    1.98    0.34
   4  -5   5    2.33    0.34
  -4   5  -5    2.45    0.38
  -4   5  -5    2.12    0.33
  -4   5  -5    2.28    0.35
   4   5   5    2.54    0.40
   4   5   5    2.50    0.38
   5  -5   5    0.67    0.25
  -5  -5  -5    0.27    0.22
   5  -5   5    0.71    0.26
   5   5   5    0.53    0.24
   5   5   5    0.59    0.26
  -5   5  -5    0.69    0.25
  -5   5  -5    0.91    0.28
  -5   5  -5    0.32    0.21
   6  -5   5    0.44    0.24
   6   5   5    0.16    0.23
  -6   5  -5    0.50    0.26
   7  -6  -5    0.09    0.19
   7  -6  -5    0.13    0.21
  -7  -6   5    0.15    0.20
  -7   6   5    0.00    0.21
  -6  -6   5    0.36    0.20
   6  -6  -5    0.37    0.21
   6  -6  -5   -0.08    0.17
  -6  -6   5    0.10    0.18
  -6   6   5    0.10    0.17
  -6   6   5    0.17    0.18
   5  -6  -5   11.33    0.65
  -5  -6   5   11.13    0.66
   5  -6  -5   10.33    0.61
  -5   6   5   10.57    0.59
  -5   6   5   10.92    0.61
  -4  -6   5    3.63    0.39
   4  -6  -5    3.78    0.39
   4  -6  -5    3.36    0.38
  -4   6   5    4.18    0.39
  -4   6   5    4.20    0.39
   4   6  -5    3.57    0.40
   3  -6  -5    7.84    0.46
   3  -6  -5    8.80    0.50
   3   6  -5    7.31    0.47
  -3   6   5    7.32    0.43
   3   6  -5    7.41    0.47
   2  -6  -5    1.56    0.25
   2  -6  -5    1.96    0.27
   2  -6  -5    2.01    0.24
  -2  -6   5    1.63    0.23
   2   6  -5    1.85    0.26
   2   6  -5    1.34    0.24
   1  -6  -5    0.95    0.19
   1  -6  -5    1.19    0.22
   1  -6  -5    1.10    0.20
   1  -6  -5    0.94    0.17
   1  -6  -5    0.82    0.16
   1   6  -5    1.06    0.22
   1   6  -5    0.87    0.19
   1   6  -5    1.08    0.21
   0  -6  -5    0.28    0.15
   0  -6  -5    0.35    0.12
   0  -6  -5    0.48    0.13
   0  -6  -5    0.78    0.19
   0  -6  -5    0.26    0.14
   0   6  -5    0.42    0.12
   0   6  -5    0.57    0.13
   0   6  -5    0.54    0.17
   0   6  -5    0.54    0.16
   0   6  -5    0.08    0.14
   1  -6   5    0.10    0.11
  -1  -6  -5   -0.03    0.11
  -1  -6  -5   -0.07    0.12
  -1  -6  -5    0.04    0.13
  -1   6  -5   -0.08    0.12
  -1   6  -5    0.05    0.12
  -1   6  -5    0.04    0.12
   2  -6   5    3.36    0.34
  -2  -6  -5    3.66    0.40
  -2  -6  -5    3.44    0.37
  -2  -6  -5    3.73    0.39
   2  -6   5    3.42    0.34
  -2   6  -5    3.05    0.35
  -2   6  -5    3.54    0.37
  -2   6  -5    3.45    0.40
  -3  -6  -5   16.02    0.78
   3  -6   5   15.66    0.73
   3  -6   5   15.65    0.73
  -3  -6  -5   16.52    0.81
  -3   6  -5   16.00    0.75
  -3   6  -5   17.59    0.77
   3   6   5   15.86    0.80
  -3   6  -5   18.78    0.86
   4  -6   5    2.31    0.36
   4  -6   5    3.03    0.40
  -4  -6  -5    2.71    0.40
  -4   6  -5    2.07    0.36
   4   6   5    2.34    0.37
  -4   6  -5    2.43    0.35
  -4   6  -5    2.29    0.35
   4   6   5    2.08    0.37
   5  -6   5    1.73    0.34
   5  -6   5    1.52    0.31
  -5  -6  -5    1.65    0.35
  -5   6  -5    1.78    0.34
  -5   6  -5    1.49    0.32
  -5   6  -5    1.39    0.32
   5   6   5    1.36    0.34
   5   6   5    1.35    0.32
   6  -6   5    0.39    0.24
  -6   6  -5    0.44    0.24
   6   6   5   -0.05    0.21
   7  -7  -5   -0.09    0.19
  -7  -7   5    0.04    0.20
  -7   7   5   -0.13    0.18
  -6  -7   5    1.27    0.30
   6  -7  -5    1.29    0.30
  -6  -7   5    1.54    0.32
   6  -7  -5    0.96    0.28
  -6   7   5    1.01    0.26
  -6   7   5    1.90    0.33
   5  -7  -5    0.64    0.21
   5  -7  -5    0.72    0.24
  -5  -7   5    0.45    0.20
  -5   7   5    0.71    0.23
  -5   7   5    0.39    0.20
  -4  -7   5   -0.13    0.10
   4  -7  -5    0.02    0.13
   4  -7  -5    0.15    0.14
  -4   7   5    0.12    0.13
  -4   7   5    0.19    0.15
   4   7  -5   -0.01    0.13
   3  -7  -5    0.32    0.17
   3  -7  -5    0.56    0.17
  -3   7   5    0.60    0.17
   3   7  -5    0.63    0.20
  -3   7   5    0.56    0.16
   3   7  -5    0.47    0.20
  -2  -7   5    0.80    0.18
   2  -7  -5    1.39    0.25
   2  -7  -5    1.11    0.22
   2  -7  -5    1.11    0.19
   2   7  -5    0.75    0.20
  -2   7   5    1.09    0.18
   2   7  -5    1.00    0.23
   1  -7  -5    3.99    0.37
   1  -7  -5    5.00    0.33
   1  -7  -5    3.92    0.27
   1  -7  -5    3.95    0.28
   1  -7  -5    3.30    0.34
   1   7  -5    4.40    0.39
   1   7  -5    3.88    0.37
   1   7  -5    3.95    0.37
   0  -7  -5   10.95    0.55
   0  -7  -5   11.44    0.57
   0  -7  -5   11.89    0.48
   0  -7  -5   12.50    0.59
   0   7  -5   12.58    0.58
   0   7  -5   11.33    0.59
   0   7  -5   12.13    0.58
   1  -7   5    0.27    0.13
   1  -7   5    0.18    0.12
  -1  -7  -5    0.44    0.17
  -1  -7  -5    0.27    0.15
  -1  -7  -5    0.32    0.16
  -1   7  -5    0.01    0.13
  -1   7  -5    0.32    0.15
  -1   7  -5    0.26    0.16
  -2  -7  -5    0.05    0.13
   2  -7   5    0.15    0.13
  -2  -7  -5    0.01    0.14
   2  -7   5    0.21    0.13
  -2  -7  -5    0.11    0.13
  -2   7  -5    0.20    0.17
  -2   7  -5    0.09    0.13
  -2   7  -5    0.21    0.13
  -3  -7  -5   -0.02    0.14
   3  -7   5   -0.11    0.13
   3  -7   5   -0.01    0.14
  -3  -7  -5    0.05    0.13
  -3   7  -5   -0.10    0.14
  -3   7  -5    0.02    0.13
  -3   7  -5    0.03    0.13
   3   7   5   -0.12    0.12
  -4  -7  -5    0.82    0.25
   4  -7   5    0.94    0.25
   4  -7   5    0.76    0.24
  -4   7  -5    1.07    0.26
   4   7   5    0.66    0.25
  -4   7  -5    0.77    0.26
  -4   7  -5    0.66    0.23
   4   7   5    0.82    0.25
   5  -7   5    0.32    0.20
   5  -7   5    0.02    0.18
  -5  -7  -5    0.07    0.19
  -5   7  -5    0.05    0.19
   5   7   5    0.23    0.22
  -5   7  -5    0.31    0.21
   5   7   5    0.44    0.22
  -5   7  -5    0.28    0.22
  -7  -8   5    0.64    0.25
   7  -8  -5    0.01    0.22
  -7   8   5    0.46    0.24
  -6  -8   5    0.45    0.22
  -6  -8   5    0.64    0.23
   6  -8  -5    0.14    0.18
   6  -8  -5   -0.09    0.17
  -6   8   5    0.07    0.18
  -6   8   5    0.30    0.20
   5  -8  -5    0.29    0.20
   5  -8  -5    0.46    0.20
  -5  -8   5    0.37    0.19
  -5   8   5    0.41    0.19
   5   8  -5    0.26    0.19
  -5   8   5    0.52    0.20
   4  -8  -5    1.14    0.24
   4  -8  -5    1.43    0.27
  -4   8   5    1.20    0.23
  -4   8   5    0.89    0.20
   4   8  -5    1.17    0.27
   3  -8  -5    1.82    0.28
   3  -8  -5    1.56    0.25
  -3   8   5    1.39    0.22
  -3   8   5    2.00    0.26
   3   8  -5    1.76    0.28
   3   8  -5    1.72    0.27
   2  -8  -5    1.34    0.23
   2  -8  -5    1.35    0.24
  -2  -8   5    1.13    0.21
   2  -8  -5    0.99    0.18
   2   8  -5    1.53    0.25
   2   8  -5    1.16    0.24
  -2   8   5    1.34    0.20
   1  -8  -5    0.13    0.13
   1  -8  -5    0.32    0.15
   1  -8  -5    0.51    0.14
   1  -8  -5    0.51    0.16
   1   8  -5    0.65    0.19
   1   8  -5    0.25    0.15
   0  -8  -5    2.12    0.28
   0  -8  -5    2.17    0.30
   0  -8  -5    1.70    0.26
   0   8  -5    2.01    0.28
   0   8  -5    2.62    0.33
   0   8  -5    1.96    0.27
  -1  -8  -5    4.45    0.41
   1  -8   5    5.40    0.33
  -1  -8  -5    4.74    0.43
  -1  -8  -5    5.00    0.39
  -1   8  -5    4.66    0.42
  -1   8  -5    4.83    0.45
  -1   8  -5    5.16    0.39
  -2  -8  -5    0.08    0.14
  -2  -8  -5    0.26    0.14
   2  -8   5    0.21    0.15
  -2  -8  -5    0.21    0.16
   2  -8   5    0.16    0.13
  -2   8  -5    0.19    0.14
  -2   8  -5    0.09    0.14
  -2   8  -5    0.04    0.14
   3  -8   5    0.94    0.22
  -3  -8  -5    1.34    0.28
   3  -8   5    1.29    0.25
  -3  -8  -5    0.77    0.22
  -3   8  -5    0.60    0.23
  -3   8  -5    0.58    0.19
   3   8   5    0.56    0.21
  -3   8  -5    0.92    0.22
   4  -8   5    0.26    0.18
   4  -8   5    0.37    0.19
  -4  -8  -5    0.11    0.18
   4   8   5    0.43    0.21
  -4   8  -5    0.51    0.23
  -4   8  -5    0.06    0.16
  -4   8  -5    0.17    0.16
   4   8   5    0.54    0.24
  -5  -8  -5    0.43    0.25
   5  -8   5    0.49    0.24
   5  -8   5    0.22    0.20
   5   8   5    0.31    0.22
  -5   8  -5    0.30    0.21
  -5   8  -5    0.72    0.26
   5   8   5    0.14    0.20
  -5   8  -5    0.27    0.21
   7  -9  -5   -0.08    0.18
  -7  -9   5   -0.32    0.16
  -7   9   5   -0.32    0.16
  -6  -9   5    0.70    0.25
  -6  -9   5    1.22    0.30
   6  -9  -5    0.64    0.23
   6  -9  -5    0.25    0.21
  -6   9   5    0.17    0.20
  -6   9   5    0.82    0.25
   5  -9  -5    0.66    0.24
  -5  -9   5    0.73    0.23
   5  -9  -5    0.62    0.22
  -5   9   5    0.81    0.23
   5   9  -5    0.63    0.25
  -5   9   5    0.62    0.22
   4  -9  -5    3.41    0.40
   4  -9  -5    3.32    0.40
   4   9  -5    3.02    0.38
  -4   9   5    3.17    0.34
  -4   9   5    3.55    0.37
   3  -9  -5    0.43    0.17
   3  -9  -5    0.16    0.14
   3   9  -5   -0.01    0.14
  -3   9   5   -0.04    0.11
  -3   9   5    0.02    0.11
   3   9  -5    0.03    0.13
   2  -9  -5    0.33    0.15
  -2  -9   5   -0.13    0.11
   2  -9  -5    0.14    0.15
   2   9  -5    0.07    0.13
   2   9  -5   -0.06    0.12
  -2   9   5    0.10    0.10
   1  -9  -5    7.69    0.47
   1  -9  -5    7.82    0.47
   1  -9  -5    9.04    0.46
  -1  -9   5    8.52    0.50
   1   9  -5    7.86    0.48
   1   9  -5    8.14    0.47
   0  -9  -5    0.08    0.13
   0  -9  -5   -0.01    0.13
   0  -9  -5    0.08    0.12
   0   9  -5    0.32    0.15
   0   9  -5    0.14    0.16
   0   9  -5    0.30    0.14
  -1  -9  -5    3.10    0.36
  -1  -9  -5    2.31    0.31
  -1  -9  -5    2.71    0.33
  -1   9  -5    2.60    0.35
  -1   9  -5    2.45    0.31
  -1   9  -5    2.75    0.32
  -2  -9  -5    5.12    0.47
  -2  -9  -5    5.16    0.48
   2  -9   5    4.81    0.34
  -2  -9  -5    4.48    0.44
  -2   9  -5    4.65    0.44
  -2   9  -5    4.64    0.44
  -2   9  -5    4.17    0.44
   3  -9   5    1.95    0.30
  -3  -9  -5    2.77    0.38
  -3  -9  -5    2.30    0.35
   3  -9   5    2.26    0.30
  -3   9  -5    3.02    0.37
  -3   9  -5    2.55    0.35
  -3   9  -5    2.59    0.39
   3   9   5    2.69    0.38
   4  -9   5    2.97    0.38
  -4  -9  -5    3.51    0.47
   4  -9   5    3.00    0.39
  -4   9  -5    3.09    0.41
  -4   9  -5    3.47    0.42
   4   9   5    3.06    0.45
   4   9   5    2.67    0.41
  -4   9  -5    3.90    0.49
   5  -9   5    0.39    0.21
   5  -9   5    0.02    0.19
  -5  -9  -5   -0.03    0.18
  -5   9  -5    0.02    0.19
  -5   9  -5    0.21    0.21
  -5   9  -5    0.12    0.19
   5   9   5    0.70    0.27
   7 -10  -5    0.27    0.23
  -7 -10   5    0.31    0.23
  -7  10   5    0.27    0.22
  -6 -10   5    0.16    0.17
  -6 -10   5   -0.08    0.15
   6 -10  -5   -0.07    0.18
   6 -10  -5   -0.06    0.18
  -6  10   5    0.07    0.18
  -6  10   5    0.09    0.17
  -5 -10   5    0.34    0.19
   5 -10  -5    0.29    0.18
   5 -10  -5    0.20    0.17
   5  10  -5    0.08    0.21
  -5  10   5    0.35    0.19
  -5  10   5    0.46    0.20
   4 -10  -5    0.22    0.16
   4 -10  -5    0.11    0.15
   4  10  -5    0.06    0.16
  -4  10   5   -0.17    0.11
  -4  10   5    0.13    0.14
   4  10  -5   -0.08    0.13
   3 -10  -5    2.49    0.32
   3 -10  -5    2.73    0.36
   3  10  -5    2.12    0.31
  -3  10   5    2.37    0.27
  -3  10   5    2.72    0.28
   3  10  -5    2.16    0.31
   2 -10  -5    6.64    0.45
   2 -10  -5    7.40    0.47
  -2 -10   5    7.31    0.46
   2  10  -5    7.24    0.47
   2  10  -5    8.08    0.49
   1 -10  -5   -0.03    0.12
   1 -10  -5    0.08    0.11
  -1 -10   5   -0.01    0.13
   1 -10  -5    0.13    0.13
   1  10  -5    0.05    0.12
   1  10  -5   -0.12    0.11
   0 -10  -5    5.26    0.38
   0 -10  -5    5.12    0.45
   0 -10  -5    4.63    0.37
   0  10  -5    4.85    0.40
   0  10  -5    4.85    0.37
   0  10  -5    4.76    0.37
  -1 -10  -5    1.60    0.28
  -1 -10  -5    1.83    0.28
  -1 -10  -5    1.37    0.25
  -1  10  -5    1.16    0.23
  -1  10  -5    1.40    0.24
  -1  10  -5    1.39    0.27
  -2 -10  -5    1.19    0.24
  -2 -10  -5    0.85    0.23
  -2 -10  -5    1.19    0.25
  -2  10  -5    1.35    0.25
  -2  10  -5    0.83    0.24
  -2  10  -5    0.90    0.21
  -3 -10  -5    0.12    0.17
  -3 -10  -5   -0.27    0.12
   3 -10   5    0.05    0.13
  -3  10  -5   -0.01    0.13
  -3  10  -5   -0.18    0.14
  -3  10  -5   -0.01    0.14
   3  10   5    0.01    0.14
  -4 -10  -5    0.22    0.19
   4 -10   5    0.12    0.17
   4 -10   5    0.22    0.18
   4  10   5    0.10    0.18
  -4  10  -5    0.27    0.19
   4  10   5   -0.03    0.16
  -4  10  -5    0.48    0.24
  -4  10  -5   -0.02    0.16
   5 -10   5    0.33    0.24
   5 -10   5    0.19    0.21
  -5  10  -5    0.31    0.22
  -5  10  -5    0.05    0.20
   5  10   5   -0.10    0.15
   7 -11  -5    0.15    0.24
  -7 -11   5    0.03    0.20
  -7  11   5   -0.18    0.18
   6 -11  -5    0.00    0.18
  -6 -11   5    0.02    0.17
  -6 -11   5    0.09    0.17
   6 -11  -5   -0.14    0.15
  -6  11   5    0.30    0.20
  -6  11   5   -0.01    0.18
   5 -11  -5    0.05    0.15
  -5 -11   5   -0.06    0.13
   5 -11  -5    0.07    0.17
  -5  11   5   -0.09    0.15
   5  11  -5   -0.12    0.15
  -5  11   5    0.11    0.17
   4 -11  -5    0.08    0.14
   4 -11  -5    0.20    0.16
   4  11  -5   -0.05    0.15
  -4  11   5    0.10    0.14
   4  11  -5   -0.02    0.15
  -4  11   5   -0.16    0.13
   3 -11  -5    2.86    0.34
   3 -11  -5    2.95    0.38
  -3 -11   5    2.95    0.34
   3  11  -5    2.94    0.36
   3  11  -5    2.65    0.34
   2 -11  -5    0.17    0.14
   2 -11  -5    0.02    0.15
  -2 -11   5    0.44    0.18
   2  11  -5    0.34    0.16
   2  11  -5    0.40    0.17
   1 -11  -5   -0.01    0.12
   1 -11  -5   -0.05    0.10
  -1 -11   5    0.15    0.14
   1 -11  -5    0.04    0.12
   1  11  -5    0.15    0.14
   1  11  -5   -0.03    0.12
   0 -11  -5   -0.08    0.10
   0 -11  -5   -0.03    0.13
   0 -11  -5    0.04    0.14
   0  11  -5    0.21    0.14
   0  11  -5    0.16    0.13
  -1 -11  -5    2.98    0.36
  -1 -11  -5    2.74    0.34
  -1 -11  -5    2.92    0.35
  -1  11  -5    3.14    0.35
  -1  11  -5    2.49    0.34
  -1  11  -5    2.76    0.33
  -2 -11  -5    0.40    0.18
  -2 -11  -5    0.55    0.21
  -2 -11  -5    0.34    0.17
  -2  11  -5    0.20    0.14
  -2  11  -5    0.40    0.17
  -2  11  -5    0.15    0.18
  -3 -11  -5    0.28    0.18
  -3 -11  -5    0.08    0.15
  -3  11  -5   -0.02    0.17
   3  11   5    0.00    0.14
  -3  11  -5    0.04    0.15
  -3  11  -5    0.21    0.16
  -4 -11  -5    0.32    0.20
   4 -11   5    0.10    0.16
  -4  11  -5    0.46    0.21
  -4  11  -5    0.50    0.24
   4  11   5    0.35    0.21
  -4  11  -5   -0.16    0.13
   5 -11   5    0.11    0.19
   5  11   5    0.00    0.21
  -5  11  -5    0.27    0.23
  -5  11  -5    0.38    0.24
  -7 -12   5    0.13    0.22
   7 -12  -5    0.17    0.23
  -7  12   5   -0.10    0.18
  -6 -12   5   -0.01    0.16
   6 -12  -5   -0.04    0.20
   6 -12  -5    0.24    0.20
  -6 -12   5    0.33    0.20
  -6  12   5    0.08    0.18
  -6  12   5    0.08    0.19
   5 -12  -5   -0.23    0.12
  -5 -12   5    0.25    0.18
   5 -12  -5    0.07    0.16
  -5  12   5   -0.08    0.15
   5  12  -5   -0.16    0.16
  -5  12   5   -0.01    0.16
   4 -12  -5    0.49    0.20
   4 -12  -5    0.32    0.17
   4  12  -5    0.32    0.20
   4  12  -5    0.42    0.21
   3 -12  -5    1.36    0.25
  -3 -12   5    1.63    0.27
   3 -12  -5    1.71    0.30
   3  12  -5    1.59    0.27
   3  12  -5    1.16    0.25
   2 -12  -5    3.71    0.41
   2 -12  -5    2.70    0.34
  -2 -12   5    3.27    0.36
   2  12  -5    3.68    0.39
   2  12  -5    2.91    0.35
  -1 -12   5    0.58    0.20
   1 -12  -5    0.59    0.17
   1 -12  -5    0.56    0.18
   1 -12  -5    0.47    0.18
   1  12  -5    0.86    0.20
   1  12  -5    0.49    0.17
   0 -12  -5    5.78    0.42
   0 -12   5    6.21    0.46
   0 -12  -5    6.66    0.44
   0 -12  -5    5.38    0.41
   0  12  -5    5.67    0.41
   0  12  -5    5.99    0.42
  -1 -12  -5    2.32    0.32
  -1 -12  -5    3.13    0.37
  -1 -12  -5    2.94    0.35
  -1  12  -5    2.91    0.35
  -1  12  -5    2.52    0.33
  -1  12  -5    2.87    0.36
  -2 -12  -5    0.44    0.18
  -2 -12  -5    0.48    0.19
  -2 -12  -5    0.42    0.18
  -2  12  -5    0.37    0.20
  -2  12  -5    0.24    0.15
  -2  12  -5    0.09    0.13
  -3 -12  -5    0.37    0.20
  -3 -12  -5    0.10    0.18
  -3  12  -5    0.02    0.14
  -3  12  -5   -0.04    0.15
  -3  12  -5    0.24    0.17
   3  12   5    0.26    0.18
  -4 -12  -5    0.63    0.24
  -4  12  -5    0.18    0.18
   4  12   5    0.25    0.20
  -4  12  -5    0.14    0.18
  -4  12  -5    0.23    0.21
   5 -12   5    0.19    0.20
   5  12   5    0.31    0.22
  -5  12  -5   -0.12    0.18
  -5  12  -5   -0.04    0.20
  -6 -13   5    0.15    0.19
   6 -13  -5    0.14    0.19
  -6 -13   5    0.05    0.18
   6 -13  -5    0.01    0.20
  -6  13   5   -0.05    0.17
  -5 -13   5    2.99    0.40
   5 -13  -5    2.58    0.38
   5 -13  -5    3.62    0.46
   5  13  -5    2.42    0.38
   4 -13  -5    0.15    0.15
   4 -13  -5    0.18    0.17
   4  13  -5    0.08    0.17
   4  13  -5   -0.01    0.16
  -3 -13   5    0.91    0.23
   3 -13  -5    1.60    0.29
   3 -13  -5    1.31    0.25
   3  13  -5    1.08    0.25
   3  13  -5    1.12    0.24
   2 -13  -5    0.12    0.14
   2 -13  -5   -0.03    0.12
  -2 -13   5    0.09    0.13
   2  13  -5   -0.12    0.11
   2  13  -5   -0.13    0.10
   1 -13  -5   12.20    0.62
  -1 -13   5   12.40    0.65
   1 -13  -5   12.43    0.58
   1 -13  -5   11.73    0.61
   1  13  -5   11.42    0.60
   1  13  -5   11.97    0.61
   0 -13   5    0.86    0.23
   0 -13  -5    1.93    0.30
   0 -13  -5    1.16    0.24
   0 -13  -5    1.05    0.22
   0  13  -5    1.32    0.25
   0  13  -5    0.83    0.21
  -1 -13  -5    3.01    0.36
  -1 -13  -5    2.92    0.35
  -1 -13  -5    3.16    0.37
  -1  13  -5    2.78    0.34
  -1  13  -5    2.62    0.33
  -2 -13  -5    0.17    0.15
  -2 -13  -5    0.07    0.15
  -2 -13  -5    0.30    0.18
  -2  13  -5    0.10    0.18
  -2  13  -5    0.17    0.15
  -2  13  -5    0.14    0.14
  -3 -13  -5    7.51    0.55
  -3 -13  -5    7.02    0.55
  -3  13  -5    8.41    0.61
  -3  13  -5    7.22    0.52
   3  13   5    7.78    0.56
  -3  13  -5    5.99    0.48
  -4 -13  -5    0.25    0.19
  -4 -13  -5    0.24    0.21
  -4  13  -5    0.54    0.25
  -4  13  -5    0.14    0.19
  -4  13  -5    0.20    0.17
   4  13   5    0.18    0.18
   5  13   5    0.00    0.18
  -5  13  -5    0.19    0.21
  -6 -14   5    0.63    0.25
   6 -14  -5    0.43    0.23
   5 -14  -5    2.59    0.40
   5 -14  -5    2.61    0.41
  -5 -14   5    2.55    0.37
   5  14  -5    2.50    0.40
   4 -14  -5    0.33    0.20
   4 -14  -5    0.33    0.19
   4  14  -5    0.44    0.21
   4  14  -5    0.83    0.25
   3 -14  -5    0.49    0.20
  -3 -14   5    0.25    0.17
   3 -14  -5    0.19    0.15
   3  14  -5    0.17    0.16
   3  14  -5    0.20    0.17
   2 -14  -5    2.10    0.33
  -2 -14   5    2.19    0.32
   2 -14  -5    2.64    0.34
   2  14  -5    2.19    0.32
   2  14  -5    2.67    0.35
   1 -14  -5    1.57    0.27
  -1 -14   5    1.89    0.30
   1 -14  -5    1.81    0.26
   1 -14  -5    2.21    0.31
   1  14  -5    1.76    0.27
   1  14  -5    1.78    0.28
   0 -14  -5    3.32    0.37
   0 -14  -5    2.83    0.35
   0 -14  -5    2.12    0.30
   0 -14   5    2.69    0.36
   0  14  -5    3.17    0.36
   0  14  -5    2.86    0.34
  -1 -14  -5    0.11    0.12
   1 -14   5    0.00    0.13
  -1 -14  -5    0.31    0.17
  -1 -14  -5   -0.10    0.12
  -1  14  -5   -0.07    0.11
  -1  14  -5    0.24    0.14
  -2 -14  -5    1.10    0.24
  -2 -14  -5    0.88    0.24
  -2 -14  -5    0.79    0.24
  -2  14  -5    0.79    0.22
  -2  14  -5    0.63    0.23
  -2  14  -5    0.94    0.23
  -3 -14  -5    1.37    0.31
  -3 -14  -5    1.32    0.30
  -3  14  -5    1.00    0.29
  -3  14  -5    1.03    0.26
  -3  14  -5    0.94    0.26
  -4 -14  -5    0.00    0.18
  -4 -14  -5   -0.29    0.14
  -4  14  -5   -0.33    0.12
   4  14   5    0.18    0.21
  -4  14  -5    0.08    0.22
  -4  14  -5   -0.13    0.14
   5  14   5    0.50    0.27
  -5  14  -5    1.28    0.33
   6 -15  -5    0.45    0.25
  -6 -15   5    0.58    0.26
   5 -15  -5    4.08    0.50
   5 -15  -5    3.14    0.43
  -5 -15   5    3.36    0.44
   5  15  -5    3.65    0.47
   4 -15  -5    0.01    0.16
   4 -15  -5    0.02    0.16
   4  15  -5    0.11    0.18
   4  15  -5    0.04    0.16
  -3 -15   5    0.09    0.17
   3 -15  -5   -0.03    0.13
   3 -15  -5    0.31    0.18
   3  15  -5    0.06    0.15
   3  15  -5    0.02    0.14
  -2 -15   5   -0.10    0.13
   2 -15  -5   -0.07    0.13
   2 -15  -5   -0.10    0.10
   2  15  -5    0.20    0.15
   2  15  -5   -0.07    0.11
  -1 -15   5    3.89    0.44
   1 -15  -5    5.62    0.43
   1 -15  -5    4.71    0.37
   1 -15  -5    3.85    0.41
   1  15  -5    5.39    0.40
   1  15  -5    5.05    0.39
   0 -15   5    0.12    0.15
   0 -15  -5    0.58    0.19
   0 -15  -5    0.36    0.17
   0 -15  -5    0.32    0.15
   0  15  -5    0.28    0.15
   0  15  -5    0.09    0.15
[truncated: 89,130 more chars]
